# Supplementary material for: Effects of 4-Hexylresorcinol on Protein Expressions in RAW 264.7 Cells as Determined by Immunoprecipitation High Performance Liquid Chromatography
Source: Sci Rep. 2019 Mar 4;9:3379. doi: 10.1038/s41598-019-38946-4 (PMC6399215; doi:10.1038/s41598-019-38946-4)
Supplement: Supplementary file 2 — Dataset 1 [file 41598_2019_38946_MOESM2_ESM.xlsx]

## Sheet: Sheet1
		non-coatd acrylamide beads without protein application			non-coated acrylamide beads								4HR-coated acrylamide beads									non-coatd acrylamide beads without protein application	non-coated acrylamide beads	4HR-coated acrylamide beads			non-coatd acrylamide beads without protein application	non-coated acrylamide beads	4HR-coated acrylamide beads				rate (%)	efficiency (%0			non-coatd acrylamide beads without protein application	non-coated acrylamide beads	4HR-coated acrylamide beads		STD-1	STD-2	rate (%)	efficiency (%0
		control	modified	control			average	modified average	SQRT	SQRT-1	SQRT-2	SQRT STD (%)			average	modified average	SQRT	SQRT-1	SQRT-2	SQRT STD (%)										control	STD-1	STD-2
		#DIV/0!	#DIV/0!	#DIV/0!			#DIV/0!	#DIV/0!	#DIV/0!	#DIV/0!	#DIV/0!	#DIV/0!	383.9	405	394.45	#DIV/0!	#DIV/0!	#DIV/0!	#DIV/0!	#DIV/0!		#DIV/0!	#DIV/0!	#DIV/0!		0	#DIV/0!	#DIV/0!	#DIV/0!	0	#DIV/0!	#DIV/0!	#DIV/0!	#DIV/0!
		#DIV/0!	#DIV/0!	#DIV/0!			#DIV/0!	#DIV/0!	#DIV/0!	#DIV/0!	#DIV/0!	#DIV/0!	383.9	405	394.45	#DIV/0!	#DIV/0!	#DIV/0!	#DIV/0!	#DIV/0!		#DIV/0!	#DIV/0!	#DIV/0!		0	#DIV/0!	#DIV/0!	#DIV/0!	0	#DIV/0!	#DIV/0!	#DIV/0!	#DIV/0!
	Ki-67	239.316	287.179	11.9782	471.2	480.275	475.737	188.559	13.7277	13.5416	13.8872	5.95578	490.225	472.825	481.525	194.346	13.9335	14.246	13.6061	4.27602	#DIV/0!	11.9782	13.7277	13.9335	#DIV/0!	Ki-67	100	114.619	116.31	0	5.95578	4.27602	101.484	1.69064
	Ki-67	237.113	284.535	11.9276	484.4	460	472.2	187.665	13.6991	14.1374	13.2463	4.5993	485.1	467.4	476.25	191.715	13.8461	14.1621	13.5228	3.26504		11.9276	13.6991	13.8461		Ki-67	100	114.852	116.085	0	4.5993	3.26504	101.073	1.2327
	Ki-67-1	251.825	302.19	12.2921	511.7	491.4	501.55	199.36	14.1195	14.4745	13.7554	3.60126	519.7	491.8	505.75	203.56	14.2674	14.7482	13.7699	4.84866		12.2921	14.1195	14.2674		Ki-67-1	100	114.867	116.07	0	3.60126	4.84866	101.048	1.20367
	Ki-67-2	249.662	299.595	12.2392	470.9	513.3	492.1	192.505	13.8746	13.0884	14.6187	7.79902	501	512.1	506.55	206.955	14.3859	14.1917	14.5776	1.89645		12.2392	13.8746	14.3859		Ki-67-2	100	113.362	117.54	0	7.79902	1.89645	103.685	4.17768
	Ki-67-3	218.663	262.395	11.4541	417.8	456.4	437.1	174.705	13.2176	12.4662	13.9286	7.82353	455.1	420	437.55	175.155	13.2346	13.8818	12.5541	7.09393		11.4541	13.2176	13.2346		Ki-67-3	100	115.396	115.544	0	7.82353	7.09393	100.129	0.148521
	PCNA	277.675	333.21	12.9076	537.7	561.3	549.5	216.29	14.7068	14.3	15.1026	3.85916	554.2	568.2	561.2	227.99	15.0993	14.8657	15.3294	2.17129		12.9076	14.7068	15.0993		PCNA	100	113.939	116.981	0	3.85916	2.17129	102.669	3.04114
	MPM2	235.694	282.832	11.8919	480.15	469.25	474.7	191.868	13.6975	13.7978	13.573	5.91449	463.65	472.5	468.075	185.243	13.5045	13.3226	13.6823	2.08329	#DIV/0!	11.7801	13.6975	13.5045	#DIV/0!	MPM2	100	116.076	114.842	0	5.91449	2.08329	98.9689	-1.23355
	MPM2	171.812	206.175	10.1532	330.8	352.4	341.6	135.425	11.6372	11.1636	12.0924	5.6436	338.4	352.9	345.65	139.475	11.81	11.4989	12.113	3.67683		10.1532	11.6372	11.81		MPM2	100	114.616	116.318	0	5.6436	3.67683	101.484	1.70122
	MPM2-1	299.575	359.49	13.4069	629.5	586.1	607.8	248.31	15.7579	16.432	15.0536	6.18538	588.9	592.1	590.5	231.01	15.199	15.1463	15.2516	0.489753		13.4069	15.7579	15.199		MPM2-1	100	117.535	113.367	0	6.18538	0.489753	96.4536	-4.16832
	CDK4	219.208	263.05	11.4437	458.1	454.233	456.167	193.117	13.8727	13.9289	13.8116	2.63079	429.9	411.433	420.667	157.617	12.5189	12.8656	12.1595	3.8281	#DIV/0!	11.4437	13.8727	12.5189	#DIV/0!	CDK4	100	121.287	109.326	0	2.63079	3.8281	90.1617	-11.9611
	CDK4	184.975	221.97	10.5349	382.5	397.8	390.15	168.18	12.9684	12.67	13.2601	3.21725	352	347.5	349.75	127.78	11.304	11.4031	11.204	1.24515		10.5349	12.9684	11.304		CDK4	100	123.099	107.3	0	3.21725	1.24515	87.1654	-15.7992
	CDK4-1	217.288	260.745	11.4181	455.5	441.6	448.55	187.805	13.7042	13.9555	13.4482	2.6172	429.1	412.1	420.6	159.855	12.6434	12.9752	12.3026	3.76124		11.4181	13.7042	12.6434		CDK4-1	100	120.022	110.731	0	2.6172	3.76124	92.2592	-9.29069
	CDK4-2	255.362	306.435	12.3781	536.3	523.3	529.8	223.365	14.9454	15.1613	14.7263	2.05792	508.6	474.7	491.65	185.215	13.6094	14.2185	12.9717	6.47791		12.3781	14.9454	13.6094		CDK4-2	100	120.741	109.947	0	2.05792	6.47791	91.0606	-10.7935
	PLK4	330.025	396.03	14.0718	668.6	644	656.3	260.27	16.1329	16.5097	15.7471	3.34262	673.1	654.5	663.8	267.77	16.3637	16.6454	16.077	2.45624		14.0718	16.1329	16.3637		PLK4	100	114.647	116.287	0	3.34262	2.45624	101.431	1.64012
	lamin A/C	180.962	217.155	10.4201	359.7	365.6	362.65	145.495	12.0621	11.9392	12.1838	1.43378	368	354.4	361.2	144.045	12.0019	12.2819	11.7152	3.339		10.4201	12.0621	12.0019		lamin A/C	100	115.759	115.181	0	1.43378	3.339	99.5005	-0.578269
	p15/p16	280.625	336.75	12.9759	536.9	611.6	574.25	237.5	15.411	14.1474	16.5786	11.1549	538.6	557.9	548.25	211.5	14.543	14.2074	14.8711	3.22712		12.9759	15.411	14.543		p15/p16	100	118.766	112.077	0	11.1549	3.22712	94.3677	-6.68927
	p21	318.175	381.81	13.8168	651.6	629.3	640.45	258.64	16.0823	16.4253	15.7318	3.04905	647.5	617	632.25	250.44	15.8253	16.3	15.3359	4.30777		13.8168	16.0823	15.8253		p21	100	116.396	114.536	0	3.04905	4.30777	98.402	-1.85999
	p14	354.488	425.385	14.584	714	732.2	723.1	297.715	17.2544	16.9887	17.5161	2.16161	714	675.7	694.85	269.465	16.4154	16.9887	15.8213	5.02836		14.584	17.2544	16.4154		p14	100	118.311	112.558	0	2.16161	5.02836	95.1373	-5.7531
	p27	228.3	273.96	11.7038	460.5	463.1	461.8	187.84	13.7055	13.658	13.7528	0.489376	468.7	434.1	451.4	177.44	13.3207	13.9549	12.6546	6.90236		11.7038	13.7055	13.3207		p27	100	117.102	113.814	0	0.489376	6.90236	97.1923	-3.28792
	cMyc	263.025	315.63	12.5624	516.1	567.6	541.85	226.22	15.0406	14.1587	15.8736	8.06191	518	502.5	510.25	194.62	13.9506	14.2257	13.67	2.81634		12.5624	15.0406	13.9506		cMyc	100	119.727	111.05	0	8.06191	2.81634	92.7531	-8.67653
	MAX	228.275	273.93	11.6632	441.9	448.425	445.163	171.232	13.0377	12.9039	13.1602	3.40555	473.05	462.825	467.938	194.008	13.8835	14.0619	13.6969	3.35367	#DIV/0!	11.6632	13.0377	13.8835	#DIV/0!	MAX	100	111.764	119.057	0	3.40555	3.35367	106.534	7.29346
	MAX	191.038	229.245	10.7062	358.1	389	373.55	144.305	12.0127	11.3514	12.6394	7.58153	398.5	382.7	390.6	161.355	12.7026	13.0098	12.3877	3.46306		10.7062	12.0127	12.7026		MAX	100	112.203	118.647	0	7.58153	3.46306	105.743	6.44354
	MAX-1	293.55	352.26	13.2714	567.9	581.2	574.55	222.29	14.9094	14.6847	15.1308	2.11561	607.7	591.6	599.65	247.39	15.7286	15.9825	15.4706	2.30121		13.2714	14.9094	15.7286		MAX-1	100	112.342	118.515	0	2.11561	2.30121	105.495	6.173
	MAX-2	209.863	251.835	11.2213	406.8	404.5	405.65	153.815	12.4022	12.4485	12.3558	0.528673	426.1	441.5	433.8	181.965	13.4894	13.2009	13.7719	2.99285		11.2213	12.4022	13.4894		MAX-2	100	110.524	120.213	0	0.528673	2.99285	108.766	9.68892
	MAX-3	218.65	262.38	11.4538	434.8	419	426.9	164.52	12.8265	13.1309	12.5148	3.3964	459.9	435.5	447.7	185.32	13.6132	14.0542	13.1575	4.65756		11.4538	12.8265	13.6132		MAX-3	100	111.985	118.853	0	3.3964	4.65756	106.133	6.8684
	MAD1	231.525	277.83	11.7206	446.767	464.733	455.75	177.92	13.2795	12.9522	13.5897	4.44938	462.9	477.8	470.35	192.52	13.7819	13.5096	14.0489	2.79771	#DIV/0!	11.7206	13.2795	13.7819	#DIV/0!	MAD1	100	113.434	117.458	0	4.44938	2.79771	103.573	4.02441
	MAD1	298.513	358.215	13.3831	560.1	604.2	582.15	223.935	14.9645	14.2086	15.6839	6.97108	602.9	620.9	611.9	253.685	15.9275	15.6424	16.2076	2.509		13.3831	14.9645	15.9275		MAD1	100	111.816	119.012	0	6.97108	2.509	106.435	7.19589
	MAD1-1	215.787	258.945	11.3786	430.2	421.6	425.9	166.955	12.9211	13.0864	12.7536	1.82134	430.5	444	437.25	178.305	13.3531	13.0979	13.6035	2.67734		11.3786	12.9211	13.3531		MAD1-1	100	113.556	117.353	0	1.82134	2.67734	103.343	3.79645
	MAD1-2	180.275	216.33	10.4002	350	368.4	359.2	142.87	11.9528	11.5616	12.3317	4.55572	355.3	368.5	361.9	145.57	12.0652	11.7886	12.3357	3.20678		10.4002	11.9528	12.0652		MAD1-2	100	114.928	116.009	0	4.55572	3.20678	100.94	1.08089
	Rb-1	290.925	349.11	13.1238	569.9	564.6	567.25	218.14	14.6843	14.7413	14.6218	2.69519	588.15	604.75	596.45	247.34	15.6088	15.2229	15.9445	7.37696	#DIV/0!	13.1238	14.6843	15.6088	#DIV/0!	Rb-1	100	111.998	118.834	0	2.69519	7.37696	106.117	6.83569
	Rb-1	357.562	429.075	14.6471	704.9	682.6	693.75	264.675	16.2688	16.608	15.9225	2.9795	750.4	722.6	736.5	307.425	17.5335	17.9255	17.1326	3.19795		14.6471	16.2688	17.5335		Rb-1	100	111.072	119.707	0	2.9795	3.19795	107.774	8.6345
	Rb-1-1	224.287	269.145	11.6005	434.9	446.6	440.75	171.605	13.0998	12.8746	13.3212	2.41087	425.9	486.9	456.4	187.255	13.6841	12.5202	14.7565	11.556		11.6005	13.0998	13.6841		Rb-1-1	100	112.924	117.961	0	2.41087	11.556	104.46	5.03688
	E2F-1	288.881	346.658	13.1348	571.25	553.8	562.525	215.868	14.6626	14.954	14.3652	2.81982	580.85	605.15	593	246.343	15.6544	15.2609	16.0381	3.53297	#DIV/0!	13.1348	14.6626	15.6544	#DIV/0!	E2F-1	100	111.667	119.15	0	2.81982	3.53297	106.705	7.48313
	E2F-1	328.2	393.84	14.0328	647.9	626.4	637.15	243.31	15.5984	15.9393	15.2499	3.12492	662.8	688.5	675.65	281.81	16.7872	16.4	17.1657	3.22511		14.0328	15.5984	16.7872		E2F-1	100	111.157	119.628	0	3.12492	3.22511	107.621	8.47157
	E2F-1-1	249.562	299.475	12.2367	494.6	481.2	487.9	188.425	13.7268	13.9687	13.4805	2.51472	498.9	521.8	510.35	210.875	14.5215	14.1218	14.9106	3.84083		12.2367	13.7268	14.5215		E2F-1-1	100	112.177	118.672	0	2.51472	3.84083	105.79	6.49469
	β-catenin	342.7	411.24	14.3395	700.2	688.9	694.55	283.31	16.8318	16.9988	16.6631	1.41024	679.7	672.8	676.25	265.01	16.2791	16.3847	16.1728	0.920558		14.3395	16.8318	16.2791		β-catenin	100	117.381	113.527	0	1.41024	0.920558	96.7164	-3.85431
	snail	169.45	203.34	10.0832	338.4	346.1	342.25	138.91	11.786	11.6215	11.9482	1.95999	325.2	345.9	335.55	132.21	11.4983	11.039	11.9398	5.53981		10.0832	11.786	11.4983		snail	100	116.888	114.034	0	1.95999	5.53981	97.5586	-2.85375
	Wnt1	293.763	352.515	13.2762	583.2	615.2	599.2	246.685	15.7062	15.1883	16.2076	4.58871	555.2	596.5	575.85	223.335	14.9444	14.2367	15.62	6.54506		13.2762	15.7062	14.9444		Wnt1	100	118.303	112.565	0	4.58871	6.54506	95.1496	-5.73818
	APC	299.475	359.37	13.4047	615.4	614.9	615.15	255.78	15.9931	16.0009	15.9853	0.0691128	584.5	581	582.75	223.38	14.9459	15.0043	14.8872	0.553965		13.4047	15.9931	14.9459		APC	100	119.31	111.498	0	0.0691128	0.553965	93.4521	-7.81236
	TCF-1	312.425	374.91	13.6914	605.7	635.8	620.75	245.84	15.6793	15.1918	16.1521	4.33085	611.7	646.2	628.95	254.04	15.9386	15.388	16.4709	4.80422		13.6914	15.6793	15.9386		TCF-1	100	114.519	116.413	0	4.33085	4.80422	101.654	1.89423
	Histone H1	318.062	381.675	13.8144	650.3	635	642.65	260.975	16.1547	16.3898	15.9162	2.07298	630.3	628.9	629.6	247.925	15.7456	15.7678	15.7234	0.199647		13.8144	16.1547	15.7456		Histone H1	100	116.941	113.98	0	2.07298	0.199647	97.4677	-2.9613
	HDAC-10	338.75	406.5	14.2566	645.5	694.3	669.9	263.4	16.2296	15.4596	16.9647	6.55732	690.2	680	685.1	278.6	16.6913	16.8434	16.5378	1.29447		14.2566	16.2296	16.6913		HDAC-10	100	113.839	117.078	0	6.55732	1.29447	102.845	3.23859
	KDM4D	221.562	265.875	11.5142	423.15	435	429.075	163.2	12.7469	12.5135	12.9761	2.56517	458.35	456	457.175	191.3	13.82	13.8483	13.7859	2.87664	#DIV/0!	11.5142	12.7469	13.82	#DIV/0!	KDM4D	100	110.624	120.102	0	2.56517	2.87664	108.609	9.47806
	KDM4D	198.487	238.185	10.913	374.7	384.9	379.8	141.615	11.9002	11.684	12.1126	2.54693	407.5	420.8	414.15	175.965	13.2652	13.0121	13.5135	2.67275		10.913	11.9002	13.2652		KDM4D	100	109.047	121.554	0	2.54693	2.67275	111.47	12.5078
	KDM4D-1	244.637	293.565	12.1154	471.6	485.1	478.35	184.785	13.5936	13.343	13.8396	2.58342	509.2	491.2	500.2	206.635	14.3748	14.6845	14.0583	3.08054		12.1154	13.5936	14.3748		KDM4D-1	100	112.201	118.649	0	2.58342	3.08054	105.747	6.44833
	DNMT1	230.671	276.805	11.7507	472.733	463.2	467.967	191.162	13.8095	13.9872	13.6275	1.92221	457.133	452.3	454.717	177.912	13.3229	13.4209	13.2035	5.59512	#DIV/0!	11.7507	13.8095	13.3229	#DIV/0!	DNMT1	100	117.518	113.383	0	1.92221	5.59512	96.4851	-4.13509	*
	DNMT1	199.737	239.685	10.9473	414.7	394.9	404.8	165.115	12.8497	13.2293	12.4585	4.24159	407.5	380.8	394.15	154.465	12.4284	12.9543	11.8792	6.11706		10.9473	12.8497	12.4284		DNMT1	100	117.378	113.53	0	4.24159	6.11706	96.7212	-3.84857
	DNMT1-1	243.925	292.71	12.0977	498.2	496.2	497.2	204.49	14.3	14.3349	14.265	0.345791	489.8	467.2	478.5	185.79	13.6305	14.0389	13.2095	4.30271		12.0977	14.3	13.6305		DNMT1-1	100	118.204	112.67	0	0.345791	4.30271	95.318	-5.53426
	DNMT1-2	248.35	298.02	12.207	505.3	498.5	501.9	203.88	14.2787	14.3972	14.1591	1.17925	474.1	508.9	491.5	193.48	13.9097	13.2695	14.5217	6.36559		12.207	14.2787	13.9097		DNMT1-2	100	116.971	113.949	0	1.17925	6.36559	97.4161	-3.02243
	DMAP1	302.012	362.415	13.4613	587.2	614.9	601.05	238.635	15.4478	14.9928	15.8898	4.10567	601.5	612.5	607	244.585	15.6392	15.4624	15.8141	1.59018		13.4613	15.4478	15.6392		DMAP1	100	114.757	116.179	0	4.10567	1.59018	101.239	1.42184
	MBD4	320.25	384.3	13.8618	635.5	673.1	654.3	270	16.4317	15.8493	16.9941	4.92655	619.1	634.3	626.7	242.4	15.5692	15.3232	15.8114	2.21727		13.8618	16.4317	15.5692		MBD4	100	118.539	112.317	0	4.92655	2.21727	94.7511	-6.22196
		0	0	0																						0	#DIV/0!	#DIV/0!	#DIV/0!	0	0	0	#DIV/0!	#DIV/0!
	DOHH	301.612	361.935	13.4524	599.8	615.8	607.8	245.865	15.6801	15.4229	15.9331	2.3011	591.8	605.5	598.65	236.715	15.3855	15.1613	15.6066	2.04642		13.4524	15.6801	15.3855		DOHH	100	116.56	114.37	0	2.3011	2.04642	98.1216	-2.18948
	DHS	307.2	368.64	13.5765	613.8	616	614.9	246.26	15.6927	15.6576	15.7277	0.315853	604.1	623.7	613.9	245.26	15.6608	15.3447	15.9706	2.82599		13.5765	15.6927	15.6608		DHS	100	115.587	115.353	0	0.315853	2.82599	99.7968	-0.234925
	eIF5A1	305.875	367.05	13.5471	607.4	598.9	603.15	236.1	15.3655	15.5032	15.2266	1.2729	638.5	602.2	620.35	253.3	15.9154	16.4757	15.3346	5.06997		13.5471	15.3655	15.9154		eIF5A1	100	113.423	117.482	0	1.2729	5.06997	103.578	4.05883
	eIF5A2	313.438	376.125	13.7136	647.9	621.3	634.6	258.475	16.0772	16.4856	15.6581	3.63967	609.8	628.5	619.15	243.025	15.5893	15.2864	15.8863	2.72098		13.7136	16.0772	15.5893		eIF5A2	100	117.235	113.677	0	3.63967	2.72098	96.9653	-3.55777
	eIF2AK3	288.262	345.915	13.1513	582.2	561.3	571.75	225.835	15.0278	15.3716	14.676	3.27285	571.6	591	581.3	235.385	15.3423	15.0228	15.6552	2.91454		13.1513	15.0278	15.3423		eIF2AK3	100	114.268	116.659	0	3.27285	2.91454	102.092	2.39105
		#DIV/0!	#DIV/0!	#DIV/0!			#DIV/0!	#DIV/0!	#DIV/0!	#DIV/0!	#DIV/0!	#DIV/0!	383.9	405	394.45	#DIV/0!	#DIV/0!	#DIV/0!	#DIV/0!	#DIV/0!		#DIV/0!	#DIV/0!	#DIV/0!		0	#DIV/0!	#DIV/0!	#DIV/0!	0	#DIV/0!	#DIV/0!	#DIV/0!	#DIV/0!
		#DIV/0!	#DIV/0!	#DIV/0!			#DIV/0!	#DIV/0!	#DIV/0!	#DIV/0!	#DIV/0!	#DIV/0!	383.9	405	394.45	#DIV/0!	#DIV/0!	#DIV/0!	#DIV/0!	#DIV/0!		#DIV/0!	#DIV/0!	#DIV/0!		0	#DIV/0!	#DIV/0!	#DIV/0!	0	#DIV/0!	#DIV/0!	#DIV/0!	#DIV/0!
	GH	305.712	366.855	13.5435	610	593.1	601.55	234.695	15.3198	15.5931	15.0414	2.54629	609.7	632.9	621.3	254.445	15.9513	15.5835	16.3109	3.2245		13.5435	15.3198	15.9513		GH	100	113.115	117.778	0	2.54629	3.2245	104.123	4.66328
	GHRH	181.988	218.385	10.4495	355.3	360	357.65	139.265	11.8011	11.7011	11.9002	1.19324	355.6	385	370.3	151.915	12.3254	11.7139	12.9079	6.85033		10.4495	11.8011	12.3254		GHRH	100	112.934	117.952	0	1.19324	6.85033	104.443	5.01766
	FGF-1	215.512	258.615	11.3713	438.5	429.7	434.1	175.485	13.2471	13.4121	13.0799	1.77309	424.2	431.7	427.95	169.335	13.0129	12.868	13.1562	1.56602		11.3713	13.2471	13.0129		FGF-1	100	116.495	114.436	0	1.77309	1.56602	98.2321	-2.05954
	FGF-2	210.262	252.315	11.232	418.6	406	412.3	159.985	12.6485	12.8952	12.397	2.78503	419.1	438.4	428.75	176.435	13.2829	12.9145	13.6413	3.86892		11.232	12.6485	13.2829		FGF-2	100	112.612	118.259	0	2.78503	3.86892	105.015	5.64785
	TGF-β1	201.446	241.735	10.9579	389.933	403.867	396.9	155.165	12.4105	12.1231	12.6552	6.54705	409.133	408.633	408.883	167.148	12.8908	12.879	12.8977	2.3286	#DIV/0!	10.9579	12.4105	12.8908	#DIV/0!	TGF-β1	100	113.212	117.683	0	6.54705	2.3286	103.954	4.47097
	TGF-β1	162.6	195.12	9.87725	328.6	309.1	318.85	123.73	11.1234	11.5534	10.6761	5.57638	324.4	338.7	331.55	136.43	11.6803	11.3701	11.9825	3.70707		9.87725	11.1234	11.6803		TGF-β1	100	112.616	118.255	0	5.57638	3.70707	105.007	5.63848
	TGF-β1-1	199.438	239.325	10.939	363.5	421	392.25	152.925	12.3663	11.1434	13.4787	13.3533	404.9	406.1	405.5	166.175	12.8909	12.8676	12.9141	0.255312		10.939	12.3663	12.8909		TGF-β1-1	100	113.047	117.843	0	13.3533	0.255312	104.242	4.7957
	TGF-β1-2	242.3	290.76	12.0574	477.7	481.5	479.6	188.84	13.7419	13.6726	13.8109	0.711459	498.1	481.1	489.6	198.84	14.1011	14.3993	13.7964	3.02343		12.0574	13.7419	14.1011		TGF-β1-2	100	113.971	116.95	0	0.711459	3.02343	102.614	2.97874
	PDGF-A	220.194	264.232	11.4935	413.35	439.65	426.5	162.268	12.738	12.2098	13.2388	5.68515	457.6	450.95	454.275	190.043	13.7806	13.8872	13.6644	3.52613	#DIV/0!	11.4935	12.738	13.7806	#DIV/0!	PDGF-A	100	110.85	119.878	0	5.68515	3.52613	108.218	9.02776
	PDGF-A	224.875	269.85	11.6157	423.7	435	429.35	159.5	12.6293	12.4036	12.8511	2.50519	483.1	457.2	470.15	200.3	14.1527	14.6031	13.6876	4.57405		11.6157	12.6293	14.1527		PDGF-A	100	108.726	121.841	0	2.50519	4.57405	112.062	13.115
	PDGF-A-1	215.512	258.615	11.3713	403	444.3	423.65	165.035	12.8466	12.016	13.6266	8.86511	432.1	444.7	438.4	179.785	13.4084	13.1714	13.6413	2.47821		11.3713	12.8466	13.4084		PDGF-A-1	100	112.973	117.914	0	8.86511	2.47821	104.373	4.94047
	TGF-β2	359.131	430.958	14.6792	729.15	701.25	715.2	284.243	16.8554	17.2613	16.4387	3.43002	731.4	711.25	721.325	290.368	17.0349	17.3248	16.7392	2.4081	#DIV/0!	14.6792	16.8554	17.0349	#DIV/0!	TGF-β2	100	114.83	116.043	0	3.43002	2.4081	101.169	1.21348
	TGF-β2	360.35	432.42	14.7041	713.7	694.6	704.15	271.73	16.4842	16.7714	16.192	2.48552	751.6	722.9	737.25	304.83	17.4594	17.8656	17.0435	3.32966		14.7041	16.4842	17.4594		TGF-β2	100	112.107	118.738	0	2.48552	3.32966	105.916	6.63181
	TGF-β2-1	357.913	429.495	14.6543	744.6	707.9	726.25	296.755	17.2266	17.7512	16.6855	4.37452	711.2	699.6	705.4	275.905	16.6104	16.7841	16.4349	1.48654		14.6543	17.2266	16.6104		TGF-β2-1	100	117.553	113.348	0	4.37452	1.48654	96.423	-4.20485
	SMAD4	144.625	173.55	9.31531	282.8	280.5	281.65	108.1	10.3971	10.4523	10.3417	0.752252	305.6	288.1	296.85	123.3	11.1041	11.4913	10.7028	5.02116		9.31531	10.3971	11.1041		SMAD4	100	111.613	119.202	0	0.752252	5.02116	106.799	7.58899
	IGF-1	271.425	325.71	12.6272	552.15	552	552.075	226.365	14.8881	14.8251	14.939	4.0333	520.4	546.85	533.625	207.915	14.2665	13.7919	14.7254	4.75878	#DIV/0!	12.6272	14.8881	14.2665	#DIV/0!	IGF-1	100	117.913	112.974	0	4.0333	4.75878	95.8118	-4.93849
	IGF-1	349.138	418.965	14.4735	721.9	698	709.95	290.985	17.0583	17.405	16.7043	2.90452	672	701.2	686.6	267.635	16.3596	15.9071	16.7999	3.85884		14.4735	17.0583	16.3596		IGF-1	100	117.859	113.031	0	2.90452	3.85884	95.9039	-4.82764
	IGF-2	193.712	232.455	10.7809	382.4	406	394.2	161.745	12.7179	12.2452	13.1736	5.16209	368.8	392.5	380.65	148.195	12.1735	11.6767	12.6509	5.65871		10.7809	12.7179	12.1735		IGF-2	100	117.967	112.918	0	5.16209	5.65871	95.7197	-5.04934
	IGFIIR	349.538	419.445	14.4818	686.7	750.7	718.7	299.255	17.299	16.3479	18.2004	7.57211	669.5	689.4	679.45	260.005	16.1247	15.8131	16.4303	2.70649		14.4818	17.299	16.1247		IGFIIR	100	119.453	111.344	0	7.57211	2.70649	93.2116	-8.10892
	HGF	118.825	142.59	8.44364	230.9	246.3	238.6	96.01	9.79847	9.39734	10.1838	5.67557	245.2	228.2	236.7	94.11	9.70103	10.1297	9.25257	6.39311		8.44364	9.79847	9.70103		HGF	100	116.046	114.892	0	5.67557	6.39311	99.0056	-1.15399
	Met	139.113	166.935	9.13605	290.1	284.6	287.35	120.415	10.9734	11.098	10.8473	1.61497	273.6	264.6	269.1	102.165	10.1077	10.3279	9.88256	3.11531		9.13605	10.9734	10.1077		Met	100	120.111	110.635	0	1.61497	3.11531	92.1108	-9.47571
	HER1	297.362	356.835	13.3573	596	603.2	599.6	242.765	15.5809	15.465	15.696	1.04861	585.4	594.3	589.85	233.015	15.2648	15.1184	15.4099	1.35046		13.3573	15.5809	15.2648		HER1	100	116.647	114.281	0	1.04861	1.35046	97.9713	-2.36641
	HER2	331.137	397.365	14.0955	656.8	697.9	677.35	279.985	16.7328	16.107	17.3359	5.19344	666.3	628.1	647.2	249.835	15.8062	16.3992	15.19	5.40982		14.0955	16.7328	15.8062		HER2	100	118.71	112.136	0	5.19344	5.40982	94.4625	-6.57362
	NRAS	206.662	247.995	11.1354	407.9	415.1	411.5	163.505	12.7869	12.6454	12.9269	1.55698	408.8	421.5	415.15	167.155	12.9288	12.6809	13.1721	2.68669		11.1354	12.7869	12.9288		NRAS	100	114.831	116.106	0	1.55698	2.68669	101.11	1.27464
	KRAS	211.288	253.545	11.2593	436.8	417.9	427.35	173.805	13.1835	13.5372	12.8201	3.84605	428.1	407.5	417.8	164.255	12.8162	13.2119	12.4079	4.43626		11.2593	13.1835	12.8162		KRAS	100	117.09	113.827	0	3.84605	4.43626	97.2139	-3.26229
	Rab	265.663	318.795	12.6253	553.1	522.8	537.95	219.155	14.8039	15.307	14.283	4.8911	520.6	528.8	524.7	205.905	14.3494	14.2058	14.4915	1.40807		12.6253	14.8039	14.3494		Rab	100	117.256	113.656	0	4.8911	1.40807	96.9299	-3.59988
	RAF-B	163.7	196.44	9.9106	323.7	336.1	329.9	133.46	11.5525	11.281	11.8178	3.28581	319.3	330.5	324.9	128.46	11.334	11.0842	11.5784	3.08325		9.9106	11.5525	11.334		RAF-B	100	116.567	114.363	0	3.28581	3.08325	98.1089	-2.2044
	ERK-1	265.75	318.9	12.4375	529.55	521.55	525.55	206.65	14.1389	14.2928	13.9825	1.74764	522.1	552.8	537.45	218.55	14.58	13.9867	15.1397	6.24371	#DIV/0!	12.4375	14.1389	14.58	#DIV/0!	ERK-1	100	113.51	117.39	0	1.74764	6.24371	103.433	3.88059
	ERK-1	356.188	427.425	14.6189	710.2	704.8	707.5	280.075	16.7354	16.8159	16.6546	0.681678	707.6	726.9	717.25	289.825	17.0242	16.7384	17.3053	2.35471		14.6189	16.7354	17.0242		ERK-1	100	114.478	116.454	0	0.681678	2.35471	101.726	1.97556
	ERK-1-1	175.312	210.375	10.2561	348.9	338.3	343.6	133.225	11.5423	11.7697	11.3104	2.81359	336.6	378.7	357.65	147.275	12.1357	11.235	12.974	10.1327		10.2561	11.5423	12.1357		ERK-1-1	100	112.541	118.327	0	2.81359	10.1327	105.141	5.78561
	p-ERK	158.312	189.975	9.74615	301.8	318.9	310.35	120.375	10.9716	10.5747	11.3545	5.02561	318.9	326.9	322.9	132.925	11.5293	11.3545	11.7015	2.12808		9.74615	10.9716	11.5293		p-ERK	100	112.573	118.296	0	5.02561	2.12808	105.084	5.72284
	JNK1	314.062	376.875	13.7273	632	635.2	633.6	256.725	16.0226	15.9726	16.0725	0.440696	622.3	623	622.65	245.775	15.6772	15.666	15.6884	0.100697		13.7273	16.0226	15.6772		JNK1	100	116.721	114.205	0	0.440696	0.100697	97.8441	-2.51636
	ERB	174.013	208.815	10.218	322	361.7	341.85	133.035	11.5341	10.6388	12.3647	10.5803	340.8	367.6	354.2	145.385	12.0576	11.4885	12.601	6.52428		10.218	11.5341	12.0576		ERB	100	112.88	118.003	0	10.5803	6.52428	104.539	5.12322
	Muc1	284.975	341.97	13.0196	564.3	540.45	552.375	210.405	14.433	14.8347	14.0199	3.9739	585.8	589.25	587.525	245.555	15.6107	15.577	15.6394	2.48714	#DIV/0!	13.0196	14.433	15.6107	#DIV/0!	Muc1	100	110.784	119.968	0	3.9739	2.48714	108.299	9.18371
	Muc4	305.938	367.125	13.5485	615.7	616.8	616.25	249.125	15.7837	15.7663	15.8011	0.15611	603.8	611.2	607.5	240.375	15.504	15.3842	15.6229	1.08845	0	13.5485	15.7837	15.504	0	Muc4	100	116.498	114.433	0	0.15611	1.08845	98.2282	-2.06415
	p63	259.869	311.843	12.4859	523.25	549.75	536.5	224.657	14.9884	14.5391	15.4217	4.15469	489.95	516	502.975	191.133	13.8219	13.3388	14.2873	4.8819	#DIV/0!	12.4859	14.9884	13.8219	#DIV/0!	p63	100	120.054	110.687	0	4.15469	4.8819	92.2097	-9.36705
	p63	253.412	304.095	12.3308	519.9	533.4	526.65	222.555	14.9183	14.6903	15.1428	2.14487	470.8	503.2	487	182.905	13.5242	12.9114	14.1105	6.26905		12.3308	14.9183	13.5242		p63	100	120.984	109.679	0	2.14487	6.26905	90.6555	-11.3054
	p63-1	266.325	319.59	12.641	526.6	566.1	546.35	226.76	15.0586	14.3878	15.7006	6.16451	509.1	528.8	518.95	199.36	14.1195	13.7663	14.4641	3.49475		12.641	15.0586	14.1195		p63-1	100	119.125	111.696	0	6.16451	3.49475	93.7639	-7.4287
			0																							0
	NFkB	245.546	294.655	12.1379	483.667	494.833	489.25	194.595	13.9051	13.7215	14.0796	3.44613	493.867	492	492.933	198.278	14.0594	14.0875	14.0184	4.06185	#DIV/0!	12.1102	13.9051	14.0594	#DIV/0!	NFkB	100	114.721	116.195	0	3.44613	4.06185	101.321	1.47432
	NFkB	257.837	309.405	12.4379	502.1	531.5	516.8	207.395	14.4012	13.8815	14.9029	5.01507	498.5	530.6	514.55	205.145	14.3229	13.7512	14.8726	5.53646		12.4379	14.4012	14.3229		NFkB	100	115.785	115.155	0	5.01507	5.53646	99.4561	-0.629778
	NFkB-1	201.075	241.29	10.9839	400.1	388.1	394.1	152.81	12.3616	12.602	12.1165	2.77695	416.4	404	410.2	168.91	12.9965	13.2329	12.7558	2.59594		10.9839	12.3616	12.9965		NFkB-1	100	112.544	118.324	0	2.77695	2.59594	105.136	5.78034
	NFkB-2	277.725	333.27	12.9087	548.8	564.9	556.85	223.58	14.9526	14.6809	15.2194	2.54635	566.7	541.4	554.05	220.78	14.8587	15.2784	14.4267	4.05316		12.9087	14.9526	14.8587		NFkB-2	100	115.833	115.106	0	2.54635	4.05316	99.3719	-0.727603
	MDR	229.931	275.918	11.7456	460.2	465.25	462.725	186.808	13.6676	13.5721	13.7542	0.941903	465.15	448.85	457	181.083	13.4548	13.7533	13.1493	3.17429	#DIV/0!	11.7454	13.6676	13.4548	#DIV/0!	MDR	100	116.366	114.554	0	0.941903	3.17429	98.4426	-1.81224
	MDR	232.762	279.315	11.8177	471.3	457.8	464.55	185.235	13.6101	13.8559	13.3598	2.57714	476.3	456.7	466.5	187.185	13.6816	14.0351	13.3186	3.7033		11.8177	13.6101	13.6816		MDR	100	115.167	115.772	0	2.57714	3.7033	100.525	0.604606
	MDR-1	227.1	272.52	11.673	449.1	472.7	460.9	188.38	13.7252	13.2883	14.1485	4.43145	454	441	447.5	174.98	13.228	13.4715	12.98	2.62715		11.673	13.7252	13.228		MDR-1	100	117.58	113.321	0	4.43145	2.62715	96.3778	-4.25903
	AMPK	221.996	266.395	11.5409	449.7	436.533	443.117	176.722	13.2909	13.5332	13.0403	3.0933	449	440.733	444.867	178.472	13.3581	13.5128	13.1969	2.96556	#DIV/0!	11.5409	13.2909	13.3581	#DIV/0!	AMPK	100	115.158	115.753	0	3.0933	2.96556	100.568	0.595047	*
	AMPK	221.225	265.47	11.5211	443.4	424.9	434.15	168.68	12.9877	13.339	12.6266	3.87906	445.8	455.7	450.75	185.28	13.6118	13.4287	13.7924	1.8893		11.5211	12.9877	13.6118		AMPK	100	112.73	118.147	0	3.87906	1.8893	104.805	5.4168
	AMPK-1	225.963	271.155	11.6438	469.6	445	457.3	186.145	13.6435	14.0871	13.185	4.67494	457.1	436	446.55	175.395	13.2437	13.6362	12.8392	4.25517		11.6438	13.6435	13.2437		AMPK-1	100	117.174	113.74	0	4.67494	4.25517	97.0695	-3.43376
	AMPK-2	218.8	262.56	11.4577	436.1	439.7	437.9	175.34	13.2416	13.1735	13.3094	0.725909	444.1	430.5	437.3	174.74	13.2189	13.4737	12.9592	2.75222		11.4577	13.2416	13.2189		AMPK-2	100	115.569	115.371	0	0.725909	2.75222	99.8288	-0.197904
	mTOR	168.225	201.87	10.0466	321.8	347.5	334.65	132.78	11.523	10.9513	12.0677	6.85119	342.1	334.4	338.25	136.38	11.6782	11.8419	11.5122	1.99636		10.0466	11.523	11.6782		mTOR	100	114.695	116.24	0	6.85119	1.99636	101.347	1.54444
	p38	274.763	329.715	12.8397	553.7	532	542.85	213.135	14.5991	14.9661	14.2227	3.60081	543.9	568.5	556.2	226.485	15.0494	14.6351	15.4527	3.84159		12.8397	14.5991	15.0494		p38	100	113.703	117.21	0	3.60081	3.84159	103.084	3.5069
	IKK	295.038	354.045	13.305	578.7	608.5	593.6	239.555	15.4776	14.9885	15.9516	4.40024	569.9	603.2	586.55	232.505	15.2481	14.692	15.7846	5.06694		13.305	15.4776	15.2481		IKK	100	116.329	114.605	0	4.40024	5.06694	98.5175	-1.72454
	GADD45	173.488	208.185	10.2026	328.3	340.5	334.4	126.215	11.2345	10.9597	11.5028	3.41846	360.3	358.8	359.55	151.365	12.303	12.3335	12.2725	0.350366		10.2026	11.2345	12.303		GADD45	100	110.115	120.588	0	3.41846	0.350366	109.511	10.4729
	pAKT1/2/3	307.031	368.438	13.534	596.8	595.75	596.275	227.837	15.0452	15.0542	15.0355	0.936855	611.35	652.35	631.85	263.413	16.189	15.5495	16.804	5.45107	#DIV/0!	13.534	15.0452	16.189	#DIV/0!	pAKT1/2/3	100	111.122	119.658	0	0.936855	5.45107	107.687	8.5358	*
	pAKT1/2/3	353.25	423.9	14.5585	691.9	684.8	688.35	264.45	16.2619	16.3707	16.1524	0.949248	699.8	749.5	724.65	300.75	17.3421	16.6102	18.0444	5.8476		14.5585	16.2619	17.3421		pAKT1/2/3	100	111.7	119.12	0	0.949248	5.8476	106.643	7.4199
	pAKT1/2/3-1	260.812	312.975	12.5095	501.7	506.7	504.2	191.225	13.8284	13.7377	13.9185	0.924463	522.9	555.2	539.05	226.075	15.0358	14.4888	15.5636	5.05455		12.5095	13.8284	15.0358		pAKT1/2/3-1	100	110.543	120.195	0	0.924463	5.05455	108.731	9.65169
	pAKT1/2/3-2	172.212	206.655	10.165	356.2	305.7	330.95	124.295	11.1488	12.2289	9.95214	14.44	360.3	355.5	357.9	151.245	12.2982	12.3954	12.2002	1.12209		10.165	11.1488	12.2982		pAKT1/2/3-2	100	109.678	120.985	0	14.44	1.12209	110.31	11.3075
	HO-1	268.696	322.435	12.6744	533.633	530.967	532.3	209.865	14.4596	14.4736	14.4307	3.95311	542.933	542.033	542.483	220.048	14.8085	14.8081	14.8051	2.12771	#DIV/0!	12.6744	14.4596	14.8085	#DIV/0!	HO-1	100	114.077	116.847	0	3.95311	2.12771	102.429	2.77001
	HO-1	313.862	376.635	13.7229	643.1	602.1	622.6	245.965	15.6833	16.3238	15.0155	5.89853	643.8	621.9	632.85	256.215	16.0067	16.3452	15.6609	3.02269		13.7229	15.6833	16.0067		HO-1	100	114.286	116.643	0	5.89853	3.02269	102.062	2.35698
	HO-1-1	254.475	305.37	12.3566	490.2	517.2	503.7	198.33	14.083	13.5952	14.5544	4.81595	509.2	519.2	514.2	208.83	14.451	14.2769	14.6229	1.69314		12.3566	14.083	14.451		HO-1-1	100	113.971	116.949	0	4.81595	1.69314	102.613	2.97803
	HO-1-2	237.75	285.3	11.9436	467.6	473.6	470.6	185.3	13.6125	13.5019	13.7222	1.14484	475.8	485	480.4	195.1	13.9678	13.8022	14.1315	1.66731		11.9436	13.6125	13.9678		HO-1-2	100	113.973	116.948	0	1.14484	1.66731	102.61	2.97503
	NOS-1	346.762	416.115	14.4242	676.4	686.3	681.35	265.235	16.286	16.1334	16.4373	1.31971	705.2	706.2	705.7	289.585	17.0172	17.0025	17.0319	0.12209		14.4242	16.286	17.0172		NOS-1	100	112.908	117.977	0	1.31971	0.12209	104.489	5.06898
	HSP-27	293.05	351.66	13.2601	564.5	599.7	582.1	230.44	15.1803	14.589	15.7493	5.40452	579.9	600.3	590.1	238.44	15.4415	15.1076	15.7683	3.02556		13.2601	15.1803	15.4415		HSP-27	100	114.481	116.451	0	5.40452	3.02556	101.721	1.97021
	HSP-70	309.838	371.805	13.6346	619.2	630.6	624.9	253.095	15.909	15.7288	16.0871	1.59259	627.7	601.2	614.45	242.645	15.5771	15.9967	15.1458	3.86271		13.6346	15.909	15.5771		HSP-70	100	116.681	114.247	0	1.59259	3.86271	97.9138	-2.4342
	HSP-90	226.35	271.62	11.4709	449.95	461.7	455.825	184.205	13.3662	13.0938	13.626	3.40835	444.6	454.55	449.575	177.955	13.1235	12.9381	13.3062	1.99006	#DIV/0!	11.4709	13.3662	13.1235	#DIV/0!	HSP-90	100	116.588	114.34	0	3.40835	1.99006	98.0743	-2.24741
	HSP-90	304.975	365.97	13.5272	613	613.3	613.15	247.18	15.722	15.7172	15.7267	0.0429104	600.1	613.4	606.75	240.78	15.5171	15.3013	15.7299	1.95311		13.5272	15.722	15.5171		HSP-90	100	116.225	114.71	0	0.0429104	1.95311	98.6969	-1.51452
	HSP-90-1	147.725	177.27	9.41462	286.9	310.1	298.5	121.23	11.0104	10.4704	11.5252	6.77379	289.1	295.7	292.4	115.13	10.7299	10.575	10.8826	2.02701		9.41462	11.0104	10.7299		HSP-90-1	100	116.951	113.97	0	6.77379	2.02701	97.4517	-2.98031
	GST-1	321.212	385.455	13.8826	673.3	651.3	662.3	276.845	16.6387	16.966	16.3048	2.81013	612.8	632.3	622.55	237.095	15.3979	15.078	15.7113	2.90843		13.8826	16.6387	15.3979		GST-1	100	119.852	110.915	0	2.81013	2.90843	92.5428	-8.93757
	SOD-1	329.25	395.1	14.0552	658.3	662.1	660.2	265.1	16.2819	16.2234	16.3401	0.506794	653.6	660	656.8	261.7	16.1771	16.0779	16.2757	0.864648		14.0552	16.2819	16.1771		SOD-1	100	115.842	115.097	0	0.506794	0.864648	99.3567	-0.745255
	SVCT2	246.288	295.545	12.1238	509.4	497.25	503.325	207.78	14.3606	14.5624	14.1554	1.93906	484.1	479.55	481.825	186.28	13.6255	13.7148	13.5345	1.24604	#DIV/0!	12.1238	14.3606	13.6255	#DIV/0!	SVCT2	100	118.331	112.512	0	1.93906	1.24604	95.1201	-5.81915
	SVCT2-1	282.138	338.565	13.0109	591.4	572.9	582.15	243.585	15.6072	15.9008	15.308	2.68568	545.7	547.1	546.4	207.835	14.4165	14.3922	14.4407	0.238158		13.0109	15.6072	14.4165		SVCT2-1	100	119.955	110.803	0	2.68568	0.238158	92.3707	-9.15179
	SVCT2-2	210.438	252.525	11.2367	427.4	421.6	424.5	171.975	13.1139	13.224	13.0029	1.19243	422.5	412	417.25	164.725	12.8345	13.0374	12.6283	2.25393		11.2367	13.1139	12.8345		SVCT2-2	100	116.707	114.22	0	1.19243	2.25393	97.8694	-2.48651
	PGC-1α	227.125	272.55	11.6737	444.2	481.9	463.05	190.5	13.8022	13.1015	14.4689	7.00543	418.4	472.5	445.45	172.9	13.1491	12.0768	14.1404	11.0968		11.6737	13.8022	13.1491		PGC-1α	100	118.233	112.639	0	7.00543	11.0968	95.2686	-5.59403
	LC3	297.925	357.51	13.3699	588.7	587.1	587.9	230.39	15.1786	15.2049	15.1522	0.245534	597.5	610.1	603.8	246.29	15.6936	15.4916	15.8931	1.8089		13.3699	15.1786	15.6936		LC3	100	113.528	117.38	0	0.245534	1.8089	103.393	3.85212
		#DIV/0!	#DIV/0!	#DIV/0!			#DIV/0!	#DIV/0!	#DIV/0!	#DIV/0!	#DIV/0!	#DIV/0!	383.9	405	394.45	#DIV/0!	#DIV/0!	#DIV/0!	#DIV/0!	#DIV/0!		#DIV/0!	#DIV/0!	#DIV/0!		0	#DIV/0!	#DIV/0!	#DIV/0!	0	#DIV/0!	#DIV/0!	#DIV/0!	#DIV/0!
		#DIV/0!	#DIV/0!	#DIV/0!			#DIV/0!	#DIV/0!	#DIV/0!	#DIV/0!	#DIV/0!	#DIV/0!	383.9	405	394.45	#DIV/0!	#DIV/0!	#DIV/0!	#DIV/0!	#DIV/0!		#DIV/0!	#DIV/0!	#DIV/0!		0	#DIV/0!	#DIV/0!	#DIV/0!	0	#DIV/0!	#DIV/0!	#DIV/0!	#DIV/0!
		#DIV/0!	#DIV/0!	#DIV/0!			#DIV/0!	#DIV/0!	#DIV/0!	#DIV/0!	#DIV/0!	#DIV/0!	383.9	405	394.45	#DIV/0!	#DIV/0!	#DIV/0!	#DIV/0!	#DIV/0!		#DIV/0!	#DIV/0!	#DIV/0!		0	#DIV/0!	#DIV/0!	#DIV/0!	0	#DIV/0!	#DIV/0!	#DIV/0!	#DIV/0!
		#DIV/0!	#DIV/0!	#DIV/0!			#DIV/0!	#DIV/0!	#DIV/0!	#DIV/0!	#DIV/0!	#DIV/0!	383.9	405	394.45	#DIV/0!	#DIV/0!	#DIV/0!	#DIV/0!	#DIV/0!		#DIV/0!	#DIV/0!	#DIV/0!		0	#DIV/0!	#DIV/0!	#DIV/0!	0	#DIV/0!	#DIV/0!	#DIV/0!	#DIV/0!
		#DIV/0!	#DIV/0!	#DIV/0!			#DIV/0!	#DIV/0!	#DIV/0!	#DIV/0!	#DIV/0!	#DIV/0!	383.9	405	394.45	#DIV/0!	#DIV/0!	#DIV/0!	#DIV/0!	#DIV/0!		#DIV/0!	#DIV/0!	#DIV/0!		0	#DIV/0!	#DIV/0!	#DIV/0!	0	#DIV/0!	#DIV/0!	#DIV/0!	#DIV/0!
	TGase-2	240.192	288.23	11.9115	485.6	473.267	479.433	191.203	13.7021	13.8853	13.508	2.67481	497.767	464.9	481.333	193.103	13.8044	14.4001	13.1764	6.54463	#DIV/0!	11.9115	13.7021	13.8044	#DIV/0!	TGase-2	100	114.875	116.047	0	2.67481	6.54463	101.046	1.17123
	TGase-2	161.938	194.325	9.8571	317.1	321	319.05	124.725	11.168	11.0804	11.255	1.10555	348.2	309.2	328.7	134.375	11.592	12.4046	10.718	10.2885		9.8571	11.168	11.592		TGase-2	100	113.299	117.601	0	1.10555	10.2885	103.796	4.30135
	TGase-2-1	261	313.2	12.514	518	521	519.5	206.3	14.3631	14.3108	14.4153	0.514138	534.5	514.5	524.5	211.3	14.5362	14.8762	14.188	3.3474		12.514	14.3631	14.5362		TGase-2-1	100	114.777	116.159	0	0.514138	3.3474	101.205	1.38257
	TGase-2-2	297.637	357.165	13.3635	621.7	577.8	599.75	242.585	15.5751	16.2645	14.8538	6.40474	610.6	571	590.8	233.635	15.2851	15.9196	14.6231	5.99796		13.3635	15.5751	15.2851		TGase-2-2	100	116.55	114.38	0	6.40474	5.99796	98.1379	-2.17022
	PLC-β2	197.275	236.73	10.8761	389.35	425.4	407.375	170.645	13.0511	12.342	13.7237	7.49272	380.15	383.3	381.725	144.995	12.0413	11.9677	12.0944	5.78982	#DIV/0!	10.8761	13.0511	12.0413	#DIV/0!	PLC-β2	100	119.945	110.771	0	7.49272	5.78982	92.4142	-9.17393
	PLC-β2	187.338	224.805	10.602	364	397.7	380.85	156.045	12.4918	11.7981	13.149	7.64664	378.8	358.2	368.5	143.695	11.9873	12.4095	11.5497	5.07178		10.602	12.4918	11.9873		PLC-β2	100	117.825	113.066	0	7.64664	5.07178	95.9613	-4.75865
	PLC-β2-1	207.212	248.655	11.1502	414.7	453.1	433.9	185.245	13.6105	12.8858	14.2984	7.3388	381.5	408.4	394.95	146.295	12.0952	11.5258	12.639	6.50786		11.1502	13.6105	12.0952		PLC-β2-1	100	122.065	108.475	0	7.3388	6.50786	88.8672	-13.5892
	PLC-β2-2	228.95	274.74	11.7205	473.5	464.9	469.2	194.46	13.9449	14.0982	13.7899	1.56369	407.5	485.7	446.6	171.86	13.1095	11.5222	14.5245	16.194		11.7205	13.9449	13.1095		PLC-β2-2	100	118.979	111.851	0	1.56369	16.194	94.0096	-7.12728
	PKC	207.031	248.438	11.1281	403.65	388.7	396.175	147.738	12.1038	12.4096	11.7898	3.66351	430.5	433.4	431.95	183.513	13.5418	13.4746	13.6001	3.54809	#DIV/0!	11.1281	12.1038	13.5418	#DIV/0!	PKC	100	108.548	121.886	0	3.66351	3.54809	112.553	13.3376
	PKC	184.025	220.83	10.5079	348.7	334.6	341.65	120.82	10.9918	11.308	10.6663	4.12782	383.9	405	394.45	173.62	13.1765	12.7699	13.5709	4.29871		10.5079	10.9918	13.1765		PKC	100	104.606	125.397	0	4.12782	4.29871	119.876	20.7909
	PKC-1	230.038	276.045	11.7483	458.6	442.8	450.7	174.655	13.2157	13.5113	12.9134	3.19921	477.1	461.8	469.45	193.405	13.907	14.1794	13.6292	2.79746		11.7483	13.2157	13.907		PKC-1	100	112.49	118.375	0	3.19921	2.79746	105.231	5.88428
	p-PKC	178.588	214.305	10.3514	319.5	376.8	348.15	133.845	11.5691	10.2565	12.7474	15.2243	365.6	366.8	366.2	151.895	12.3246	12.3002	12.3489	0.279315		10.3514	11.5691	12.3246		p-PKC	100	111.763	119.061	0	15.2243	0.279315	106.53	7.29781
		#DIV/0!	#DIV/0!	#DIV/0!			#DIV/0!	#DIV/0!	#DIV/0!	#DIV/0!	#DIV/0!	#DIV/0!	383.9	405	394.45	#DIV/0!	#DIV/0!	#DIV/0!	#DIV/0!	#DIV/0!		#DIV/0!	#DIV/0!	#DIV/0!		0	#DIV/0!	#DIV/0!	#DIV/0!	0	#DIV/0!	#DIV/0!	#DIV/0!	#DIV/0!
	TNFα	252.325	302.79	12.3043	472.05	474.1	473.075	170.285	13.0245	12.9662	13.0773	2.8893	535	537.45	536.225	233.435	15.2648	15.2118	15.3134	2.34341	#DIV/0!	12.2885	13.0245	15.2648	#DIV/0!	TNFα	100	105.99	124.22	0	2.8893	2.34341	117.2	18.2301
	TNFα	277.812	333.375	12.9108	530.3	518.9	524.6	191.225	13.8284	14.033	13.6208	2.10797	593	580.3	586.65	253.275	15.9146	16.1129	15.7138	1.77297		12.9108	13.8284	15.9146		TNFα	100	107.108	123.266	0	2.10797	1.77297	115.086	16.1587
	TNFα-1	226.838	272.205	11.6663	413.8	429.3	421.55	149.345	12.2207	11.8994	12.5338	3.67064	477	494.6	485.8	213.595	14.6149	14.3107	14.9129	2.91386		11.6663	12.2207	14.6149		TNFα-1	100	104.752	125.274	0	3.67064	2.91386	119.591	20.5225
	IL-1	136.5	163.8	9.04986	263.5	275.5	269.5	105.7	10.2811	9.98499	10.5688	4.01547	261.7	291.3	276.5	112.7	10.616	9.89444	11.2916	9.30604		9.04986	10.2811	10.616		IL-1	100	113.605	117.306	0	4.01547	9.30604	103.258	3.70144
	IL-6	156.4	187.68	9.6871	328.8	318.8	323.8	136.12	11.667	11.8794	11.4508	2.5978	293.6	310	301.8	114.12	10.6827	10.2917	11.0598	5.08414		9.6871	11.667	10.6827		IL-6	100	120.439	110.277	0	2.5978	5.08414	91.563	-10.1615
	IL-10	158.625	190.35	9.75577	315.6	336.1	325.85	135.5	11.6404	11.1915	12.0727	5.3528	286.2	331.1	308.65	118.3	10.8766	9.7903	11.8638	13.4803		9.75577	11.6404	10.8766		IL-10	100	119.319	111.489	0	5.3528	13.4803	93.4378	-7.8299
	IL-12	143.212	171.855	9.26971	290.7	276.7	283.7	111.845	10.5757	10.9016	10.2394	4.42771	293.3	285	289.15	117.295	10.8303	11.0202	10.637	2.5022		9.26971	10.5757	10.8303		IL-12	100	114.089	116.835	0	4.42771	2.5022	102.407	2.7466
	IL-28	148.35	178.02	9.43451	302.2	293.8	298	119.98	10.9535	11.1436	10.7601	2.47567	295.5	295.3	295.4	117.38	10.8342	10.8388	10.8296	0.0602408		9.43451	10.9535	10.8342		IL-28	100	116.101	114.836	0	2.47567	0.0602408	98.9106	-1.26486
		#DIV/0!	#DIV/0!	#DIV/0!			#DIV/0!	#DIV/0!	#DIV/0!	#DIV/0!	#DIV/0!	#DIV/0!	593	580.3	586.65	#DIV/0!	#DIV/0!	#DIV/0!	#DIV/0!	#DIV/0!		#DIV/0!	#DIV/0!	#DIV/0!		0	#DIV/0!	#DIV/0!	#DIV/0!	0	#DIV/0!	#DIV/0!	#DIV/0!	#DIV/0!
	lysozyme	225.587	270.705	11.6341	437.95	433.6	435.775	165.07	12.8428	12.9259	12.7591	0.918393	458.6	474.55	466.575	195.87	13.9873	13.7072	14.2525	2.75687	#DIV/0!	11.6284	12.8428	13.9873	#DIV/0!	lysozyme	100	110.444	120.286	0	0.918393	2.75687	108.911	9.84213
	lysozyme	239.688	287.625	11.9922	465.4	458.6	462	174.375	13.2051	13.3332	13.0757	1.3788	478	515.5	496.75	209.125	14.4612	13.7976	15.0955	6.34626		11.9922	13.2051	14.4612		lysozyme	100	110.114	120.588	0	1.3788	6.34626	109.512	10.4738
	lysozyme-1	211.488	253.785	11.2647	410.5	408.6	409.55	155.765	12.4806	12.5186	12.4425	0.431262	439.2	433.6	436.4	182.615	13.5135	13.6167	13.4095	1.08422		11.2647	12.4806	13.5135		lysozyme-1	100	110.794	119.964	0	0.431262	1.08422	108.276	9.16963
	CD20	138.3	165.96	9.10934	267.9	285	276.45	110.49	10.5114	10.0965	10.9105	5.47588	268.3	285.2	276.75	110.79	10.5257	10.1163	10.9197	5.39706		9.10934	10.5114	10.5257		CD20	100	115.392	115.548	0	5.47588	5.39706	100.136	0.156548
	CD28	211.894	254.273	11.2737	432.25	442.7	437.475	183.202	13.5349	13.3405	13.7242	1.99142	407.85	412.35	410.1	155.828	12.4695	12.3674	12.5673	2.40812	#DIV/0!	11.2737	13.5349	12.4695	#DIV/0!	CD28	100	120.11	110.55	0	1.99142	2.40812	92.1625	-9.55903
	CD28	204.4	245.28	11.0743	420.8	441.2	431	185.72	13.6279	13.2484	13.9971	3.88499	379.3	393.9	386.6	141.32	11.8878	11.5767	12.191	3.65384		11.0743	13.6279	11.8878		CD28	100	123.059	107.346	0	3.88499	3.65384	87.2313	-15.713
	CD28-1	219.387	263.265	11.4731	443.7	444.2	443.95	180.685	13.4419	13.4326	13.4512	0.097837	436.4	430.8	433.6	170.335	13.0512	13.1581	12.9435	1.1624		11.4731	13.4419	13.0512		CD28-1	100	117.16	113.755	0	0.097837	1.1624	97.0937	-3.40506
	MMP-1	182.275	218.73	10.4578	378.2	347.4	362.8	144.07	12.0029	12.6281	11.3433	7.56929	358.4	374.2	366.3	147.57	12.1478	11.8182	12.4688	3.78678		10.4578	12.0029	12.1478		MMP-1	100	114.775	116.161	0	7.56929	3.78678	101.207	1.38579
	MMP-2	158.213	189.855	9.74307	307.1	315.1	311.1	121.245	11.0111	10.828	11.1913	2.33314	330.4	313.1	321.75	131.895	11.4846	11.8552	11.1016	4.63988		9.74307	11.0111	11.4846		MMP-2	100	113.015	117.874	0	2.33314	4.63988	104.3	4.85908
	MMP-3	262.375	314.85	12.5469	519.5	536.5	528	213.15	14.5997	14.3056	14.8879	2.82036	513	530	521.5	206.65	14.3753	14.0766	14.668	2.90911		12.5469	14.5997	14.3753		MMP-3	100	116.361	114.573	0	2.82036	2.90911	98.4634	-1.78794
	MMP-10	225.538	270.645	11.6328	441.55	461.1	451.325	180.68	13.4413	13.0727	13.7974	3.81242	439.85	461.8	450.825	180.18	13.4201	13.0046	13.8231	4.31273	#DIV/0!	11.6326	13.4413	13.4201	#DIV/0!	MMP-10	100	115.549	115.367	0	3.81242	4.31273	99.8424	-0.182126
	MMP-10	228.512	274.215	11.7093	447.5	456.6	452.05	177.835	13.3355	13.1638	13.505	1.80932	451	473	462	187.785	13.7035	13.2961	14.0991	4.14384		11.7093	13.3355	13.7035		MMP-10	100	113.888	117.031	0	1.80932	4.14384	102.759	3.1427
	MMP-10-1	222.562	267.075	11.5558	435.6	465.6	450.6	183.525	13.5471	12.9817	14.0899	5.78422	428.7	450.6	439.65	172.575	13.1368	12.7132	13.5471	4.4889		11.5558	13.5471	13.1368		MMP-10-1	100	117.232	113.681	0	5.78422	4.4889	96.9709	-3.5511
	MMP-12	288.562	346.275	13.1582	570.2	579.6	574.9	228.625	15.1204	14.9641	15.275	1.45372	570.9	587.8	579.35	233.075	15.2668	14.9875	15.5411	2.564		13.1582	15.1204	15.2668		MMP-12	100	114.912	116.025	0	1.45372	2.564	100.969	1.11295
	α1-AT	130.8	156.96	8.85889	263.6	260.1	261.85	104.89	10.2416	10.3267	10.1558	1.17979	253.3	269.4	261.35	104.39	10.2171	9.81529	10.6038	5.45689		8.85889	10.2416	10.2171		α1-AT	100	115.608	115.332	0	1.17979	5.45689	99.7614	-0.275875
	LTA4H	283.987	340.785	13.0534	544.4	577.2	560.8	220.015	14.8329	14.2694	15.3758	5.27447	575.4	574.9	575.15	234.365	15.309	15.3171	15.3008	0.075428		13.0534	14.8329	15.309		LTA4H	100	113.632	117.279	0	5.27447	0.075428	103.21	3.64717
	CXCR4	295.462	354.555	13.3146	581.9	633.3	607.6	253.045	15.9074	15.078	16.6957	7.19089	577.1	571.4	574.25	219.695	14.8221	14.9179	14.7257	0.917316		13.3146	15.9074	14.8221		CXCR4	100	119.474	111.323	0	7.19089	0.917316	93.1775	-8.15105
		#DIV/0!	#DIV/0!	#DIV/0!			#DIV/0!	#DIV/0!	#DIV/0!	#DIV/0!	#DIV/0!	#DIV/0!	428.7	450.6	439.65	#DIV/0!	#DIV/0!	#DIV/0!	#DIV/0!	#DIV/0!		#DIV/0!	#DIV/0!	#DIV/0!		0	#DIV/0!	#DIV/0!	#DIV/0!	0	#DIV/0!	#DIV/0!	#DIV/0!	#DIV/0!
		#DIV/0!	#DIV/0!	#DIV/0!			#DIV/0!	#DIV/0!	#DIV/0!	#DIV/0!	#DIV/0!	#DIV/0!	383.9	405	394.45	#DIV/0!	#DIV/0!	#DIV/0!	#DIV/0!	#DIV/0!		#DIV/0!	#DIV/0!	#DIV/0!		0	#DIV/0!	#DIV/0!	#DIV/0!	0	#DIV/0!	#DIV/0!	#DIV/0!	#DIV/0!
		#DIV/0!	#DIV/0!	#DIV/0!			#DIV/0!	#DIV/0!	#DIV/0!	#DIV/0!	#DIV/0!	#DIV/0!	383.9	405	394.45	#DIV/0!	#DIV/0!	#DIV/0!	#DIV/0!	#DIV/0!		#DIV/0!	#DIV/0!	#DIV/0!		0	#DIV/0!	#DIV/0!	#DIV/0!	0	#DIV/0!	#DIV/0!	#DIV/0!	#DIV/0!
	COX1	289.887	347.865	13.1883	581.5	608.8	595.15	247.285	15.7253	15.2851	16.1535	3.90468	570.4	558.4	564.4	216.535	14.7151	14.9176	14.5098	1.95952		13.1883	15.7253	14.7151		COX1	100	119.236	111.577	0	3.90468	1.95952	93.5761	-7.65956
	COX2	164.2	197.04	9.92572	332.5	317.2	324.85	127.81	11.3053	11.6387	10.9618	4.23425	341.5	322.4	331.95	134.91	11.6151	12.0192	11.1964	5.0086		9.92572	11.3053	11.6151		COX2	100	113.899	117.02	0	4.23425	5.0086	102.74	3.12086
	cathepsin C	163.062	195.675	9.89128	324.9	346.9	335.9	140.225	11.8417	11.3677	12.2974	5.5512	326	306.7	316.35	120.675	10.9852	11.416	10.5368	5.65904		9.89128	11.8417	10.9852		cathepsin C	100	119.718	111.06	0	5.5512	5.65904	92.7675	-8.6586
	cathepsin G	162.038	194.445	9.86015	333.5	319.2	326.35	131.905	11.485	11.7922	11.1694	3.83433	309.8	333.8	321.8	127.355	11.2852	10.7403	11.8049	6.67012		9.86015	11.485	11.2852		cathepsin G	100	116.479	114.452	0	3.83433	6.67012	98.2601	-2.02657
	cathepsin K	160.525	192.63	9.81402	331.2	316	323.6	130.97	11.4442	11.7716	11.1072	4.10497	313.8	323.2	318.5	125.87	11.2192	11.0077	11.4267	2.64081		9.81402	11.4442	11.2192		cathepsin K	100	116.611	114.318	0	4.10497	2.64081	98.0337	-2.29297
	p53	272.413	326.895	12.7847	544.85	560.95	552.9	226.005	15.0064	14.7599	15.2283	5.30183	536.45	537.05	536.75	209.855	14.4824	14.4691	14.4949	1.06851	#DIV/0!	12.7732	15.0064	14.4824	#DIV/0!	p53	100	117.396	113.472	0	5.30183	1.06851	96.7205	-3.92358	#DIV/0!
	p53	249.363	299.235	12.2318	507.8	488.6	498.2	198.965	14.1055	14.4418	13.761	3.41276	495.8	502.7	499.25	200.015	14.1427	14.0202	14.2641	1.21971		12.2318	14.1055	14.1427		p53	100	115.318	115.622	0	3.41276	1.21971	100.264	0.303884
	p53-1	295.462	354.555	13.3146	581.9	633.3	607.6	253.045	15.9074	15.078	16.6957	7.19089	577.1	571.4	574.25	219.695	14.8221	14.9179	14.7257	0.917316		13.3146	15.9074	14.8221		p53-1	100	119.474	111.323	0	7.19089	0.917316	93.1775	-8.15105
	BAX	277.062	332.475	12.8933	546	575.5	560.75	228.275	15.1088	14.6125	15.5893	4.57136	544.4	550.6	547.5	215.025	14.6637	14.5576	14.7691	1.01946		12.8933	15.1088	14.6637		BAX	100	117.183	113.731	0	4.57136	1.01946	97.0544	-3.45172
	BAK	280.95	337.14	12.9835	589.2	562.7	575.95	238.81	15.4535	15.8764	15.0187	3.92478	515	580.7	547.85	210.71	14.5159	13.3364	15.6064	11.0578		12.9835	15.4535	14.5159		BAK	100	119.024	111.803	0	3.92478	11.0578	93.9326	-7.22169
	BCL2	285.663	342.795	13.0919	564.5	597.4	580.95	238.155	15.4323	14.8898	15.9563	4.88709	548.4	575	561.7	218.905	14.7954	14.3389	15.2383	4.29815		13.0919	15.4323	14.7954		BCL2	100	117.877	113.012	0	4.88709	4.29815	95.8734	-4.86433
	BAD	255.275	306.33	12.376	487.8	529.6	508.7	202.37	14.2257	13.4711	14.9422	7.31251	512.4	512.4	512.4	206.07	14.3551	14.3551	14.3551	0		12.376	14.2257	14.3551		BAD	100	114.946	115.992	0	7.31251	0	100.91	1.04604
		#DIV/0!	#DIV/0!	#DIV/0!			#DIV/0!	#DIV/0!	#DIV/0!	#DIV/0!	#DIV/0!	#DIV/0!	383.9	405	394.45	#DIV/0!	#DIV/0!	#DIV/0!	#DIV/0!	#DIV/0!		#DIV/0!	#DIV/0!	#DIV/0!		0	#DIV/0!	#DIV/0!	#DIV/0!	0	#DIV/0!	#DIV/0!	#DIV/0!	#DIV/0!
		#DIV/0!	#DIV/0!	#DIV/0!			#DIV/0!	#DIV/0!	#DIV/0!	#DIV/0!	#DIV/0!	#DIV/0!	383.9	405	394.45	#DIV/0!	#DIV/0!	#DIV/0!	#DIV/0!	#DIV/0!		#DIV/0!	#DIV/0!	#DIV/0!		0	#DIV/0!	#DIV/0!	#DIV/0!	0	#DIV/0!	#DIV/0!	#DIV/0!	#DIV/0!
		#DIV/0!	#DIV/0!	#DIV/0!			#DIV/0!	#DIV/0!	#DIV/0!	#DIV/0!	#DIV/0!	#DIV/0!	383.9	405	394.45	#DIV/0!	#DIV/0!	#DIV/0!	#DIV/0!	#DIV/0!		#DIV/0!	#DIV/0!	#DIV/0!		0	#DIV/0!	#DIV/0!	#DIV/0!	0	#DIV/0!	#DIV/0!	#DIV/0!	#DIV/0!
		#DIV/0!	#DIV/0!	#DIV/0!			#DIV/0!	#DIV/0!	#DIV/0!	#DIV/0!	#DIV/0!	#DIV/0!	383.9	405	394.45	#DIV/0!	#DIV/0!	#DIV/0!	#DIV/0!	#DIV/0!		#DIV/0!	#DIV/0!	#DIV/0!		0	#DIV/0!	#DIV/0!	#DIV/0!	0	#DIV/0!	#DIV/0!	#DIV/0!	#DIV/0!
		#DIV/0!	#DIV/0!	#DIV/0!			#DIV/0!	#DIV/0!	#DIV/0!	#DIV/0!	#DIV/0!	#DIV/0!	383.9	405	394.45	#DIV/0!	#DIV/0!	#DIV/0!	#DIV/0!	#DIV/0!		#DIV/0!	#DIV/0!	#DIV/0!		0	#DIV/0!	#DIV/0!	#DIV/0!	0	#DIV/0!	#DIV/0!	#DIV/0!	#DIV/0!
		#DIV/0!	#DIV/0!	#DIV/0!			#DIV/0!	#DIV/0!	#DIV/0!	#DIV/0!	#DIV/0!	#DIV/0!	383.9	405	394.45	#DIV/0!	#DIV/0!	#DIV/0!	#DIV/0!	#DIV/0!		#DIV/0!	#DIV/0!	#DIV/0!		0	#DIV/0!	#DIV/0!	#DIV/0!	0	#DIV/0!	#DIV/0!	#DIV/0!	#DIV/0!
	AIF	186.662	223.995	10.5829	376.4	377.9	377.15	153.155	12.3756	12.3452	12.4058	0.346271	361.8	377.2	369.5	145.505	12.0625	11.739	12.3776	3.74326		10.5829	12.3756	12.0625		AIF	100	116.94	113.982	0	0.346271	3.74326	97.4705	-2.95794
	APAF-1	190.887	229.065	10.702	396.3	380.9	388.6	159.535	12.6307	12.9319	12.3221	3.41386	366.2	383.7	374.95	145.885	12.0783	11.7105	12.4352	4.24305		10.702	12.6307	12.0783		APAF-1	100	118.022	112.86	0	3.41386	4.24305	95.6263	-5.16194
	caspase 9	246.912	296.295	12.1716	485.9	499.5	492.7	196.405	14.0145	13.7697	14.255	2.44854	481.4	508.5	494.95	198.655	14.0945	13.6053	14.5673	4.82589		12.1716	14.0145	14.0945		caspase 9	100	115.141	115.798	0	2.44854	4.82589	100.571	0.657644
	c-caspase 9	200.463	240.555	10.9671	432.2	417.5	424.85	184.295	13.5755	13.8436	13.3021	2.82062	370.8	383.2	377	136.445	11.681	11.4125	11.9434	3.21389		10.9671	13.5755	11.681		c-caspase 9	100	123.784	106.509	0	2.82062	3.21389	86.0443	-17.2749
	caspase 3	307.962	369.555	13.5933	628.4	624.5	626.45	256.895	16.0279	16.0887	15.967	0.536744	612.9	597.9	605.4	235.845	15.3572	15.5995	15.1111	2.24892		13.5933	16.0279	15.3572		caspase 3	100	117.911	112.977	0	0.536744	2.24892	95.8154	-4.93404
	c-caspase 3	202.175	242.61	11.0139	427.7	411	419.35	176.74	13.2944	13.6048	12.9765	3.34163	392.3	386.4	389.35	146.74	12.1136	12.2348	11.9912	1.42161		11.0139	13.2944	12.1136		c-caspase 3	100	120.706	109.985	0	3.34163	1.42161	91.1186	-10.7204
		#DIV/0!	#DIV/0!	#DIV/0!			#DIV/0!	#DIV/0!	#DIV/0!	#DIV/0!	#DIV/0!	#DIV/0!	383.9	405	394.45	#DIV/0!	#DIV/0!	#DIV/0!	#DIV/0!	#DIV/0!		#DIV/0!	#DIV/0!	#DIV/0!		0	#DIV/0!	#DIV/0!	#DIV/0!	0	#DIV/0!	#DIV/0!	#DIV/0!	#DIV/0!
		#DIV/0!	#DIV/0!	#DIV/0!			#DIV/0!	#DIV/0!	#DIV/0!	#DIV/0!	#DIV/0!	#DIV/0!	383.9	405	394.45	#DIV/0!	#DIV/0!	#DIV/0!	#DIV/0!	#DIV/0!		#DIV/0!	#DIV/0!	#DIV/0!		0	#DIV/0!	#DIV/0!	#DIV/0!	0	#DIV/0!	#DIV/0!	#DIV/0!	#DIV/0!
	FASL	216.242	259.49	11.3734	441.467	440.033	440.75	181.26	13.4442	13.4437	13.4303	3.95277	418.4	430.033	424.217	164.727	12.811	12.5833	13.031	3.10216	#DIV/0!	11.3734	13.4442	12.811	#DIV/0!	FASL	100	118.23	112.615	0	3.95277	3.10216	95.2929	-5.61502
	FASL	196.55	235.86	10.8596	393.9	420.2	407.05	171.19	13.084	12.5714	13.5772	5.43567	370.5	387.8	379.15	143.29	11.9704	11.6034	12.3264	4.27055		10.8596	13.084	11.9704		FASL	100	120.483	110.229	0	5.43567	4.27055	91.489	-10.2544
	FASL-1	201.95	242.34	11.0077	404.7	407.9	406.3	163.96	12.8047	12.7421	12.867	0.690037	403.7	399.3	401.5	159.16	12.6159	12.7028	12.5284	0.977427		11.0077	12.8047	12.6159		FASL-1	100	116.325	114.609	0	0.690037	0.977427	98.5254	-1.71537
	FASL-2	250.225	300.27	12.253	525.8	492	508.9	208.63	14.444	15.0177	13.8467	5.73261	481	503	492	191.73	13.8467	13.4436	14.2383	4.05851		12.253	14.444	13.8467		FASL-2	100	117.882	113.007	0	5.73261	4.05851	95.8642	-4.87531
	FAS	209.959	251.951	11.2046	435.85	421.725	428.787	176.836	13.2733	13.5439	12.9879	4.2141	413.225	408.875	411.05	159.099	12.5936	12.6734	12.4973	4.77816	#DIV/0!	11.2046	13.2733	12.5936	#DIV/0!	FAS	100	118.446	112.414	0	4.2141	4.77816	94.909	-6.03239	*
	FAS	182.613	219.135	10.4674	380	362.5	371.25	152.115	12.3335	12.6833	11.9735	4.06912	364.8	353.6	359.2	140.065	11.8349	12.0692	11.5959	2.82768		10.4674	12.3335	11.8349		FAS	100	117.827	113.064	0	4.06912	2.82768	95.9575	-4.76319
	FAS-1	194.912	233.895	10.8142	405	391.8	398.4	164.505	12.826	13.0807	12.566	2.83751	392.2	370.3	381.25	147.355	12.139	12.5819	11.6793	5.25817		10.8142	12.826	12.139		FAS-1	100	118.603	112.25	0	2.83751	5.25817	94.644	-6.3524
	FAS-2	213.663	256.395	11.3224	456.3	417.1	436.7	180.305	13.4278	14.1388	12.6769	7.698	400.8	435.1	417.95	161.555	12.7104	12.0169	13.3681	7.51697		11.3224	13.4278	12.7104		FAS-2	100	118.594	112.259	0	7.698	7.51697	94.6578	-6.33557
	FAS-3	248.65	298.38	12.2143	502.1	515.5	508.8	210.42	14.5059	14.2731	14.735	2.25179	495.1	476.5	485.8	187.42	13.6901	14.0257	13.3462	3.50983		12.2143	14.5059	13.6901		FAS-3	100	118.761	112.083	0	2.25179	3.50983	94.3766	-6.67837
	FADD	280.713	336.855	12.978	564.3	568.6	566.45	229.595	15.1524	15.0813	15.2232	0.662164	566.7	546.1	556.4	219.545	14.8171	15.1606	14.4653	3.31832		12.978	15.1524	14.8171		FADD	100	116.755	114.171	0	0.662164	3.31832	97.7869	-2.58393
	FLIP	190.325	228.39	10.6862	380.6	380.6	380.6	152.21	12.3373	12.3373	12.3373	0	372.1	389.3	380.7	152.31	12.3414	11.9879	12.685	3.99419		10.6862	12.3373	12.3414		FLIP	100	115.451	115.489	0	0	3.99419	100.033	0.0379187
	caspase 8	273.006	327.608	12.7595	536.2	533.1	534.65	207.043	14.3631	14.4245	14.3001	1.39829	558.6	556.15	557.375	229.767	15.0902	15.1679	14.9966	4.55101	#DIV/0!	12.7595	14.3631	15.0902	#DIV/0!	caspase 8	100	112.73	118.112	0	1.39829	4.55101	104.841	5.38137
	caspase 8	315.5	378.6	13.7586	608.1	612.7	610.4	231.8	15.225	15.1493	15.3003	0.701625	638.8	664.4	651.6	273	16.5227	16.1307	16.9056	3.31628		13.7586	15.225	16.5227		caspase 8	100	110.658	120.09	0	0.701625	3.31628	108.524	9.43213
	caspase 8-1	230.512	276.615	11.7604	464.3	453.5	458.9	182.285	13.5013	13.6998	13.2998	2.09496	478.4	447.9	463.15	186.535	13.6578	14.2051	13.0876	5.78573		11.7604	13.5013	13.6578		caspase 8-1	100	114.803	116.133	0	2.09496	5.78573	101.159	1.33061
	BID	291.612	349.935	13.2275	571.5	608.1	589.8	239.865	15.4876	14.8851	16.0675	5.39866	562.4	590.9	576.65	226.715	15.0571	14.5762	15.523	4.44666		13.2275	15.4876	15.0571		BID	100	117.086	113.831	0	5.39866	4.44666	97.2202	-3.25471
	BID-1	#DIV/0!	#DIV/0!	#DIV/0!	*		#DIV/0!	#DIV/0!	#DIV/0!	#VALUE!	#DIV/0!	#VALUE!	383.9	405	394.45	#DIV/0!	#DIV/0!	#DIV/0!	#DIV/0!	#DIV/0!		#DIV/0!	#DIV/0!	#DIV/0!		BID-1	#DIV/0!	#DIV/0!	#DIV/0!	0	#VALUE!	#DIV/0!	#DIV/0!	#DIV/0!
			0	0																						0
		#DIV/0!	#DIV/0!	#DIV/0!			#DIV/0!	#DIV/0!	#DIV/0!	#DIV/0!	#DIV/0!	#DIV/0!	383.9	405	394.45	#DIV/0!	#DIV/0!	#DIV/0!	#DIV/0!	#DIV/0!		#DIV/0!	#DIV/0!	#DIV/0!		0	#DIV/0!	#DIV/0!	#DIV/0!	0	#DIV/0!	#DIV/0!	#DIV/0!	#DIV/0!
		#DIV/0!	#DIV/0!	#DIV/0!			#DIV/0!	#DIV/0!	#DIV/0!	#DIV/0!	#DIV/0!	#DIV/0!	383.9	405	394.45	#DIV/0!	#DIV/0!	#DIV/0!	#DIV/0!	#DIV/0!		#DIV/0!	#DIV/0!	#DIV/0!		0	#DIV/0!	#DIV/0!	#DIV/0!	0	#DIV/0!	#DIV/0!	#DIV/0!	#DIV/0!
		#DIV/0!	#DIV/0!	#DIV/0!			#DIV/0!	#DIV/0!	#DIV/0!	#DIV/0!	#DIV/0!	#DIV/0!	383.9	405	394.45	#DIV/0!	#DIV/0!	#DIV/0!	#DIV/0!	#DIV/0!		#DIV/0!	#DIV/0!	#DIV/0!		0	#DIV/0!	#DIV/0!	#DIV/0!	0	#DIV/0!	#DIV/0!	#DIV/0!	#DIV/0!
	HIF-1α	164.613	197.535	9.93818	330.5	329.1	329.8	132.265	11.5007	11.531	11.4702	0.374231	305.9	351.4	328.65	131.115	11.4505	10.4099	12.4042	12.3159		9.93818	11.5007	11.4505		HIF-1α	100	115.722	115.218	0	0.374231	12.3159	99.5643	-0.50418
	VEGF-A	266.119	319.342	12.619	533.05	517.65	525.35	206.008	14.3389	14.6124	14.0565	2.83855	532.7	545.55	539.125	219.782	14.7991	14.5744	15.0197	2.18837	#DIV/0!	12.619	14.3389	14.7991	#DIV/0!	VEGF-A	100	113.675	117.232	0	2.83855	2.18837	103.141	3.55719
	VEGF-A	293.75	352.5	13.2759	578.8	574.7	576.75	224.25	14.975	15.0433	14.9064	0.646414	594.2	602.3	598.25	245.75	15.6764	15.5467	15.8051	1.16536		13.2759	14.975	15.6764		VEGF-A	100	112.798	118.082	0	0.646414	1.16536	104.684	5.28352
	VEGF-A-1	238.488	286.185	11.9621	487.3	460.6	473.95	187.765	13.7027	14.1815	13.2066	5.03068	471.2	488.8	480	193.815	13.9217	13.602	14.2343	3.21138		11.9621	13.7027	13.9217		VEGF-A-1	100	114.551	116.382	0	5.03068	3.21138	101.598	1.83085
	VEGF-C	281.062	337.275	12.9861	566.1	559.9	563	225.725	15.0241	15.127	14.9206	0.97113	559.6	562.9	561.25	223.975	14.9658	14.9106	15.0208	0.520922		12.9861	15.0241	14.9658		VEGF-C	100	115.695	115.245	0	0.97113	0.520922	99.6116	-0.449351
	angiogenin	302.238	362.685	13.4663	616.3	597.6	606.95	244.265	15.629	15.9253	15.3269	2.70717	612.7	591.3	602	239.315	15.4698	15.8119	15.12	3.16233		13.4663	15.629	15.4698		angiogenin	100	116.06	114.878	0	2.70717	3.16233	98.9816	-1.18198
	CMG2	291.038	349.245	13.2145	595	564.3	579.65	230.405	15.1791	15.6766	14.6648	4.71349	570.2	598.8	584.5	235.255	15.338	14.8646	15.7973	4.30014		13.2145	15.1791	15.338		CMG2	100	114.867	116.07	0	4.71349	4.30014	101.047	1.20267
	vWF	352.012	422.415	14.533	644.8	746.8	695.8	273.385	16.5344	14.9126	18.0107	13.2494	678.3	746.2	712.25	289.835	17.0245	15.9964	17.994	8.29703		14.533	16.5344	17.0245		vWF	100	113.771	117.144	0	13.2494	8.29703	102.965	3.3729
	LYVE-1	238.929	286.715	11.9651	487.967	482.167	485.067	198.352	14.0735	14.1774	13.9506	5.00765	480.1	461.2	470.65	183.935	13.5538	13.8835	13.1759	7.22321	#DIV/0!	11.9651	14.0735	13.5538	#DIV/0!	LYVE-1	100	117.615	113.283	0	5.00765	7.22321	96.3178	-4.33199
	LYVE-1	215.05	258.06	11.3591	444.5	427.7	436.1	178.04	13.3432	13.6543	13.0246	3.33709	432	416.2	424.1	166.04	12.8857	13.1886	12.5754	3.36529		11.3591	13.3432	12.8857		LYVE-1	100	117.466	113.439	0	3.33709	3.36529	96.5712	-4.0277
	LYVE-1-1	245.8	294.96	12.1441	515.6	480.9	498.25	203.29	14.258	14.854	13.636	6.04039	519.9	450	484.95	189.99	13.7837	14.998	12.4515	13.0636		12.1441	14.258	13.7837		LYVE-1-1	100	117.406	113.501	0	6.04039	13.0636	96.6735	-3.90554
	LYVE-1-2	255.938	307.125	12.392	503.8	537.9	520.85	213.725	14.6193	14.0241	15.1913	5.64547	488.4	517.4	502.9	195.775	13.992	13.4638	14.5009	5.24076		12.392	14.6193	13.992		LYVE-1-2	100	117.974	112.911	0	5.64547	5.24076	95.7086	-5.06272
	FLT-4	198.95	238.74	10.9257	396.8	379	387.9	149.16	12.2131	12.5722	11.8431	4.22101	423.1	392.7	407.9	169.16	13.0062	13.5779	12.4081	6.3602		10.9257	12.2131	13.0062		FLT-4	100	111.784	119.042	0	4.22101	6.3602	106.493	7.25855
	ET-1	304.675	365.61	13.5066	590.45	589.25	589.85	224.24	14.9615	14.9946	14.9063	5.43443	623.75	633.95	628.85	263.24	16.2057	16.0611	16.3415	3.05331	#DIV/0!	13.5066	14.9615	16.2057	#DIV/0!	ET-1	100	110.79	119.967	0	5.43443	3.05331	108.286	9.17687
	ET-1	277.05	332.46	12.893	555.6	520.3	537.95	205.49	14.3349	14.9379	13.7055	6.07912	576.9	563.6	570.25	237.79	15.4204	15.6346	15.2033	1.97768		12.893	14.3349	15.4204		ET-1	100	111.184	119.603	0	6.07912	1.97768	107.573	8.41943
	ET-1-1	332.3	398.76	14.1202	625.3	658.2	641.75	242.99	15.5881	15.0512	16.1071	4.78974	670.6	704.3	687.45	288.69	16.9909	16.4876	17.4797	4.12894		14.1202	15.5881	16.9909		ET-1-1	100	110.396	120.33	0	4.78974	4.12894	108.999	9.9343
		#DIV/0!	#DIV/0!	#DIV/0!			#DIV/0!	#DIV/0!	#DIV/0!	#DIV/0!	#DIV/0!	#DIV/0!	383.9	405	394.45	#DIV/0!	#DIV/0!	#DIV/0!	#DIV/0!	#DIV/0!		#DIV/0!	#DIV/0!	#DIV/0!		0	#DIV/0!	#DIV/0!	#DIV/0!	0	#DIV/0!	#DIV/0!	#DIV/0!	#DIV/0!
	RANKL	203.55	244.26	11.0512	410.8	383.2	397	152.74	12.3588	12.905	11.7873	6.39522	402.3	432.1	417.2	172.94	13.1507	12.5714	13.7055	6.09789		11.0512	12.3588	13.1507		RANKL	100	111.832	118.997	0	6.39522	6.09789	106.407	7.16537
	osterix	202.975	243.57	11.0356	404.8	394.7	399.75	156.18	12.4972	12.6976	12.2935	2.28669	425.7	398.6	412.15	168.58	12.9838	13.4956	12.4511	5.68813		11.0356	12.4972	12.9838		osterix	100	113.244	117.654	0	2.28669	5.68813	103.894	4.40969
	OPG	204.262	245.115	11.0706	403.9	385.6	394.75	149.635	12.2325	12.601	11.8526	4.3259	414.6	430	422.3	177.185	13.3111	13.0186	13.5972	3.07363		11.0706	12.2325	13.3111		OPG	100	110.496	120.238	0	4.3259	3.07363	108.817	9.74247
	osteopontin	238.592	286.31	11.8884	465.867	449.167	457.517	171.207	12.9889	13.289	12.6804	3.15782	486.2	507.5	496.85	210.54	14.4276	14.0531	14.7914	3.666	#DIV/0!	11.8884	12.9889	14.4276	#DIV/0!	osteopontin	100	109.145	121.457	0	3.15782	3.666	111.3	12.312
	osteopontin	281.9	338.28	13.0054	550.4	531.4	540.9	202.62	14.2345	14.5643	13.8968	3.31624	570.5	602.9	586.7	248.42	15.7613	15.2388	16.2671	4.61365		13.0054	14.2345	15.7613		osteopontin	100	109.451	121.191	0	3.31624	4.61365	110.727	11.7404
	OPN-1	267.525	321.03	12.6695	529.7	502.8	516.25	195.22	13.9721	14.4454	13.4822	4.87462	547.7	560	553.85	232.82	15.2584	15.0556	15.4587	1.868		12.6695	13.9721	15.2584		OPN-1	100	110.282	120.435	0	4.87462	1.868	109.206	10.153
	OPN-2	166.35	199.62	9.9905	317.5	313.3	315.4	115.78	10.7601	10.8573	10.6621	1.28259	340.4	359.6	350	150.38	12.263	11.8651	12.6483	4.51635		9.9905	10.7601	12.263		OPN-2	100	107.703	122.746	0	1.28259	4.51635	113.967	15.0427
	osteonectin	282.163	338.595	13.0114	563	571.3	567.15	228.555	15.118	14.9802	15.2547	1.28399	614.9	508.1	561.5	222.905	14.93	16.6224	13.0194	17.0644		13.0114	15.118	14.93		osteonectin	100	116.19	114.745	0	1.28399	17.0644	98.7562	-1.44513
	osteocalcin	271.212	325.455	12.7565	548	521.9	534.95	209.495	14.4739	14.9179	14.0159	4.4069	545.9	553.9	549.9	224.445	14.9815	14.8474	15.1144	1.26024		12.7565	14.4739	14.9815		osteocalcin	100	113.464	117.442	0	4.4069	1.26024	103.507	3.97874
	cathepsin K	160.525	192.63	9.81402	331.2	316	323.6	130.97	11.4442	11.7716	11.1072	4.10497	313.8	323.2	318.5	125.87	11.2192	11.0077	11.4267	2.64081	0	9.81402	11.4442	11.2192	0	cathepsin K	100	116.611	114.318	0	4.10497	2.64081	98.0337	-2.29297
		#DIV/0!	#DIV/0!	#DIV/0!			#DIV/0!	#DIV/0!	#DIV/0!	#DIV/0!	#DIV/0!	#DIV/0!	383.9	405	394.45	#DIV/0!	#DIV/0!	#DIV/0!	#DIV/0!	#DIV/0!		#DIV/0!	#DIV/0!	#DIV/0!		0	#DIV/0!	#DIV/0!	#DIV/0!	0	#DIV/0!	#DIV/0!	#DIV/0!	#DIV/0!
	CEA	306.175	367.41	13.5538	626.1	606.7	616.4	248.99	15.7794	16.0838	15.469	2.75523	618.5	598.1	608.3	240.89	15.5206	15.8458	15.1885	2.99477		13.5538	15.7794	15.5206		CEA	100	116.421	114.511	0	2.75523	2.99477	98.36	-1.90932
	14 3 3	303.65	364.38	13.4978	607.7	621.3	614.5	250.12	15.8152	15.5987	16.0287	1.92259	612.8	587.4	600.1	235.72	15.3532	15.7613	14.9339	3.8111		13.4978	15.8152	15.3532		14 3 3	100	117.169	113.746	0	1.92259	3.8111	97.0787	-3.42284
	survivin	225.556	270.668	11.5793	447.6	467.85	457.725	187.058	13.6423	13.2822	13.9895	3.49952	448.4	440.6	444.5	173.832	13.0836	13.2277	12.938	1.54471	#DIV/0!	11.5793	13.6423	13.0836	#DIV/0!	survivin	100	118.108	112.685	0	3.49952	1.54471	95.5398	-5.42274
	survivin	268.763	322.515	12.6987	518.5	553.7	536.1	213.585	14.6145	13.9995	15.2048	5.83172	544.2	533.7	538.95	216.435	14.7117	14.8891	14.5322	1.71533		12.6987	14.6145	14.7117		survivin	100	115.087	115.852	0	5.83172	1.71533	100.665	0.765293
	survivin-1	182.35	218.82	10.4599	376.7	382	379.35	160.53	12.67	12.565	12.7742	1.16732	352.6	347.5	350.05	131.23	11.4556	11.5663	11.3437	1.37408		10.4599	12.67	11.4556		survivin-1	100	121.129	109.519	0	1.16732	1.37408	90.4146	-11.6108
	DMBT1	306.975	368.37	13.5715	583.9	622.7	603.3	234.93	15.3274	14.6809	15.9477	5.84412	637.4	611.8	624.6	256.23	16.0072	16.4021	15.6022	3.53346		13.5715	15.3274	16.0072		DMBT1	100	112.939	117.947	0	5.84412	3.53346	104.435	5.00874
	TERT	264.087	316.905	12.5878	545.5	514	529.75	212.845	14.5892	15.1194	14.0391	5.236	526.3	526.9	526.6	209.695	14.4808	14.4705	14.4912	0.101162		12.5878	14.5892	14.4808		TERT	100	115.9	115.039	0	5.236	0.101162	99.2573	-0.860825
	Muc1	284.975	341.97	13.0196	564.3	540.45	552.375	210.405	14.433	14.8347	14.0199	3.9739	585.8	589.25	587.525	245.555	15.6107	15.577	15.6394	2.48714	#DIV/0!	13.0196	14.433	15.6107	#DIV/0!	Muc1	100	110.784	119.968	0	3.9739	2.48714	108.299	9.18371
	Muc1	337.7	405.24	14.2345	672.2	642.6	657.4	252.16	15.8795	16.3389	15.4065	4.152	683	703.8	693.4	288.16	16.9753	16.6661	17.2789	2.55244		14.2345	15.8795	16.9753		Muc1	100	111.557	119.255	0	4.152	2.55244	106.9	7.69772
	Muc1-1	232.25	278.7	11.8047	456.4	438.3	447.35	168.65	12.9865	13.3304	12.6333	3.7958	488.6	474.7	481.65	202.95	14.2461	14.4879	14	2.42183		11.8047	12.9865	14.2461		Muc1-1	100	110.012	120.682	0	3.7958	2.42183	109.699	10.6697
	Muc4	305.938	367.125	13.5485	615.7	616.8	616.25	249.125	15.7837	15.7663	15.8011	0.15611	603.8	611.2	607.5	240.375	15.504	15.3842	15.6229	1.08845		13.5485	15.7837	15.504		Muc4	100	116.498	114.433	0	0.15611	1.08845	98.2282	-2.06415
		#DIV/0!	#DIV/0!	#DIV/0!			#DIV/0!	#DIV/0!	#DIV/0!	#DIV/0!	#DIV/0!	#DIV/0!	383.9	405	394.45	#DIV/0!	#DIV/0!	#DIV/0!	#DIV/0!	#DIV/0!		#DIV/0!	#DIV/0!	#DIV/0!		0	#DIV/0!	#DIV/0!	#DIV/0!	0	#DIV/0!	#DIV/0!	#DIV/0!	#DIV/0!
		#DIV/0!	#DIV/0!	#DIV/0!			#DIV/0!	#DIV/0!	#DIV/0!	#DIV/0!	#DIV/0!	#DIV/0!	383.9	405	394.45	#DIV/0!	#DIV/0!	#DIV/0!	#DIV/0!	#DIV/0!		#DIV/0!	#DIV/0!	#DIV/0!		0	#DIV/0!	#DIV/0!	#DIV/0!	0	#DIV/0!	#DIV/0!	#DIV/0!	#DIV/0!
		#DIV/0!	#DIV/0!	#DIV/0!			#DIV/0!	#DIV/0!	#DIV/0!	#DIV/0!	#DIV/0!	#DIV/0!	383.9	405	394.45	#DIV/0!	#DIV/0!	#DIV/0!	#DIV/0!	#DIV/0!		#DIV/0!	#DIV/0!	#DIV/0!		0	#DIV/0!	#DIV/0!	#DIV/0!	0	#DIV/0!	#DIV/0!	#DIV/0!	#DIV/0!
		#DIV/0!	#DIV/0!	#DIV/0!			#DIV/0!	#DIV/0!	#DIV/0!	#DIV/0!	#DIV/0!	#DIV/0!	383.9	405	394.45	#DIV/0!	#DIV/0!	#DIV/0!	#DIV/0!	#DIV/0!		#DIV/0!	#DIV/0!	#DIV/0!		0	#DIV/0!	#DIV/0!	#DIV/0!	0	#DIV/0!	#DIV/0!	#DIV/0!	#DIV/0!
		#DIV/0!	#DIV/0!	#DIV/0!			#DIV/0!	#DIV/0!	#DIV/0!	#DIV/0!	#DIV/0!	#DIV/0!	383.9	405	394.45	#DIV/0!	#DIV/0!	#DIV/0!	#DIV/0!	#DIV/0!		#DIV/0!	#DIV/0!	#DIV/0!		0	#DIV/0!	#DIV/0!	#DIV/0!	0	#DIV/0!	#DIV/0!	#DIV/0!	#DIV/0!
		#DIV/0!	#DIV/0!	#DIV/0!			#DIV/0!	#DIV/0!	#DIV/0!	#DIV/0!	#DIV/0!	#DIV/0!	383.9	405	394.45	#DIV/0!	#DIV/0!	#DIV/0!	#DIV/0!	#DIV/0!		#DIV/0!	#DIV/0!	#DIV/0!		0	#DIV/0!	#DIV/0!	#DIV/0!	0	#DIV/0!	#DIV/0!	#DIV/0!	#DIV/0!
		#DIV/0!	#DIV/0!	#DIV/0!			#DIV/0!	#DIV/0!	#DIV/0!	#DIV/0!	#DIV/0!	#DIV/0!	383.9	405	394.45	#DIV/0!	#DIV/0!	#DIV/0!	#DIV/0!	#DIV/0!		#DIV/0!	#DIV/0!	#DIV/0!		0	#DIV/0!	#DIV/0!	#DIV/0!	0	#DIV/0!	#DIV/0!	#DIV/0!	#DIV/0!
		#DIV/0!	#DIV/0!	#DIV/0!			#DIV/0!	#DIV/0!	#DIV/0!	#DIV/0!	#DIV/0!	#DIV/0!	383.9	405	394.45	#DIV/0!	#DIV/0!	#DIV/0!	#DIV/0!	#DIV/0!		#DIV/0!	#DIV/0!	#DIV/0!		0	#DIV/0!	#DIV/0!	#DIV/0!	0	#DIV/0!	#DIV/0!	#DIV/0!	#DIV/0!
		#DIV/0!	#DIV/0!	#DIV/0!			#DIV/0!	#DIV/0!	#DIV/0!	#DIV/0!	#DIV/0!	#DIV/0!	383.9	405	394.45	#DIV/0!	#DIV/0!	#DIV/0!	#DIV/0!	#DIV/0!		#DIV/0!	#DIV/0!	#DIV/0!		0	#DIV/0!	#DIV/0!	#DIV/0!	0	#DIV/0!	#DIV/0!	#DIV/0!	#DIV/0!
		#DIV/0!	#DIV/0!	#DIV/0!			#DIV/0!	#DIV/0!	#DIV/0!	#DIV/0!	#DIV/0!	#DIV/0!	383.9	405	394.45	#DIV/0!	#DIV/0!	#DIV/0!	#DIV/0!	#DIV/0!		#DIV/0!	#DIV/0!	#DIV/0!		0	#DIV/0!	#DIV/0!	#DIV/0!	0	#DIV/0!	#DIV/0!	#DIV/0!	#DIV/0!
		#DIV/0!	#DIV/0!	#DIV/0!			#DIV/0!	#DIV/0!	#DIV/0!	#DIV/0!	#DIV/0!	#DIV/0!	383.9	405	394.45	#DIV/0!	#DIV/0!	#DIV/0!	#DIV/0!	#DIV/0!		#DIV/0!	#DIV/0!	#DIV/0!		0	#DIV/0!	#DIV/0!	#DIV/0!	0	#DIV/0!	#DIV/0!	#DIV/0!	#DIV/0!
		#DIV/0!	#DIV/0!	#DIV/0!			#DIV/0!	#DIV/0!	#DIV/0!	#DIV/0!	#DIV/0!	#DIV/0!	383.9	405	394.45	#DIV/0!	#DIV/0!	#DIV/0!	#DIV/0!	#DIV/0!		#DIV/0!	#DIV/0!	#DIV/0!		0	#DIV/0!	#DIV/0!	#DIV/0!	0	#DIV/0!	#DIV/0!	#DIV/0!	#DIV/0!
																										0	non-coatd acrylamide beads without protein application	non-coated acrylamide beads	4HR-coated acrylamide beads
																										Ki-67	100	114.619	116.31	0	5.95578	4.27602	101.484	1.69064	0.68212
																										PCNA	100	113.939	116.981	0	3.85916	2.17129	102.669	3.04114	0.40203
																										MPM2	100	116.076	114.842	0	5.91449	2.08329	98.9689	-1.23355	0.533185
																										CDK4	100	121.287	109.326	0	2.63079	3.8281	90.1617	-11.9611	0.430593
																										PLK4	100	114.647	116.287	0	3.34262	2.45624	101.431	1.64012	0.386591
																										lamin A/C	100	115.759	115.181	0	1.43378	3.339	99.5005	-0.578269	0.318185
																										p14	100	118.311	112.558	0	2.16161	5.02836	95.1373	-5.7531	0.479331
																										p15/p16	100	118.766	112.077	0	11.1549	3.22712	94.3677	-6.68927	0.958804
																										p21	100	116.396	114.536	0	3.04905	4.30777	98.402	-1.85999	0.490455
																										p27	100	117.102	113.814	0	0.489376	6.90236	97.1923	-3.28792	0.492782
																										cMyc	100	119.727	111.05	0	8.06191	2.81634	92.7531	-8.67653	0.725217
																										MAX	100	111.764	119.057	0	3.40555	3.35367	106.534	7.29346	0.450615
																										MAD1	100	113.434	117.458	0	4.44938	2.79771	103.573	4.02441	0.483139
																										Rb-1	100	111.998	118.834	0	2.69519	7.37696	106.117	6.83569	0.671476
																										E2F-1	100	111.667	119.15	0	2.81982	3.53297	106.705	7.48313	0.42352
																										p53	100	117.396	113.472	0	5.30183	1.06851	96.7205	-3.92358	0.424689
																										β-catenin	100	117.381	113.527	0	1.41024	0.920558	96.7164	-3.85431	0.155387
																										snail	100	116.888	114.034	0	1.95999	5.53981	97.5586	-2.85375	0.499986
																										Wnt1	100	118.303	112.565	0	4.58871	6.54506	95.1496	-5.73818	0.742252
																										APC	100	119.31	111.498	0	0.0691128	0.553965	93.4521	-7.81236	0.0415385
																										TCF-1	100	114.519	116.413	0	4.33085	4.80422	101.654	1.89423	0.609004
																										Histone H1	100	116.941	113.98	0	2.07298	0.199647	97.4677	-2.9613	0.151508
																										HDAC-10	100	113.839	117.078	0	6.55732	1.29447	102.845	3.23859	0.523453
																										KDM4D	100	110.624	120.102	0	2.56517	2.87664	108.609	9.47806	0.362788
																										DNMT1	100	117.518	113.383	0	1.92221	5.59512	96.4851	-4.13509	0.501155
																										DMAP1	100	114.757	116.179	0	4.10567	1.59018	101.239	1.42184	0.379723
																										MBD4	100	118.539	112.317	0	4.92655	2.21727	94.7511	-6.22196	0.476255
																										DOHH	100	116.56	114.37	0	2.3011	2.04642	98.1216	-2.18948	0.289835
																										DHS	100	115.587	115.353	0	0.315853	2.82599	99.7968	-0.234925	0.209456
																										eIF5A1	100	113.423	117.482	0	1.2729	5.06997	103.578	4.05883	0.422858
																										eIF5A2	100	117.235	113.677	0	3.63967	2.72098	96.9653	-3.55777	0.424044
																										eIF2AK3	100	114.268	116.659	0	3.27285	2.91454	102.092	2.39105	0.412493
																																			0
																																			0
																																			0
																										0	non-coatd acrylamide beads without protein application	non-coated acrylamide beads	4HR-coated acrylamide beads						0
																										GH	100	113.115	117.778	0	2.54629	3.2245	104.123	4.66328	0.384719
																										GHRH	100	112.934	117.952	0	1.19324	6.85033	104.443	5.01766	0.536238
																										FGF-1	100	116.495	114.436	0	1.77309	1.56602	98.2321	-2.05954	0.222607
																										FGF-2	100	112.612	118.259	0	2.78503	3.86892	105.015	5.64785	0.443597
																										TGF-β1	100	113.212	117.683	0	6.54705	2.3286	103.954	4.47097	0.59171
																										TGF-β2	100	114.83	116.043	0	3.43002	2.4081	101.169	1.21348	0.389208
																										TGase-2	100	114.875	116.047	0	2.67481	6.54463	101.046	1.17123	0.614629
																										PLC-β2	100	119.945	110.771	0	7.49272	5.78982	92.4142	-9.17393	0.885503
																										ERB	100	112.88	118.003	0	10.5803	6.52428	104.539	5.12322	1.14031
																										IGF-1	100	117.913	112.974	0	4.0333	4.75878	95.8118	-4.93849	0.586139
																										IGFIIR	100	119.453	111.344	0	7.57211	2.70649	93.2116	-8.10892	0.68524
																										HER1	100	116.647	114.281	0	1.04861	1.35046	97.9713	-2.36641	0.159938
																										HER2	100	118.71	112.136	0	5.19344	5.40982	94.4625	-6.57362	0.706884
																										NRAS	100	114.831	116.106	0	1.55698	2.68669	101.11	1.27464	0.282911
																										KRAS	100	117.09	113.827	0	3.84605	4.43626	97.2139	-3.26229	0.552154
																										Rab	100	117.256	113.656	0	4.8911	1.40807	96.9299	-3.59988	0.419944
																										RAF-B	100	116.567	114.363	0	3.28581	3.08325	98.1089	-2.2044	0.424604
																										ERK-1	100	113.51	117.39	0	1.74764	6.24371	103.433	3.88059	0.532756
																										p-ERK	100	112.573	118.296	0	5.02561	2.12808	105.084	5.72284	0.476913
																										NFkB	100	114.721	116.195	0	3.44613	4.06185	101.321	1.47432	0.500532
																										IKK	100	116.329	114.605	0	4.40024	5.06694	98.5175	-1.72454	0.631145
																										AMPK	100	115.158	115.753	0	3.0933	2.96556	100.517	0.595047	0.403925
																										mTOR	100	114.695	116.24	0	6.85119	1.99636	101.347	1.54444	0.589836
																										p38	100	113.703	117.21	0	3.60081	3.84159	103.084	3.5069	0.49616
																										MDR	100	116.366	114.554	0	0.941903	3.17429	98.4426	-1.81224	0.274413
																										pAKT1/2/3	100	111.122	119.658	0	0.936855	5.45107	107.687	8.5358	0.425862
																										JNK1	100	116.721	114.205	0	0.440696	0.100697	97.8441	-2.51636	0.0360928
																										PGC-1α	100	118.233	112.639	0	7.00543	11.0968	95.2686	-5.59403	1.20682
																										LC3	100	113.528	117.38	0	0.245534	1.8089	103.393	3.85212	0.136962
																										p63	100	120.054	110.687	0	4.15469	4.8819	92.2097	-9.36705	0.602439
																										PDGF-A	100	110.85	119.878	0	5.68515	3.52613	108.218	9.02776	0.614085
																										HGF	100	116.046	114.892	0	5.67557	6.39311	99.0056	-1.15399	0.804579
																										Met	100	120.111	110.635	0	1.61497	3.11531	92.1108	-9.47571	0.315352
																										SMAD4	100	111.613	119.202	0	0.752252	5.02116	106.799	7.58899	0.384894
																										PKC	100	108.548	121.886	0	3.66351	3.54809	112.553	13.3376	0.480773
																										p-PKC	100	111.763	119.061	0	15.2243	0.279315	106.53	7.29781	1.03358
																										GADD45	100	110.115	120.588	0	3.41846	0.350366	109.511	10.4729	0.251255
																																			0
																										0	non-coatd acrylamide beads without protein application	non-coated acrylamide beads	4HR-coated acrylamide beads						0
																										TNFα	100	105.99	124.22	0	2.8893	2.34341	117.2	18.2301	0.348848
																										lysozyme	100	110.444	120.286	0	0.918393	2.75687	108.911	9.84213	0.245018
																										MMP-1	100	114.775	116.161	0	7.56929	3.78678	101.207	1.38579	0
																										MMP-2	100	113.015	117.874	0	2.33314	4.63988	104.3	4.85908	0.464868
																										MMP-3	100	116.361	114.573	0	2.82036	2.90911	98.4634	-1.78794	0.381965
																										MMP-10	100	115.549	115.367	0	3.81242	4.31273	99.8424	-0.182126	0.541676
																										COX1	100	119.236	111.577	0	3.90468	1.95952	93.5761	-7.65956	0.390947
																										COX2	100	113.899	117.02	0	4.23425	5.0086	102.74	3.12086	0.61619
																										α1-AT	100	115.608	115.332	0	1.17979	5.45689	99.7614	-0.275875	0
																										p53	100	117.396	113.472	0	5.30183	1.06851	96.7205	-3.92358	0.424689
																										BAX	100	117.183	113.731	0	4.57136	1.01946	97.0544	-3.45172	0.372721
																										BAK	100	119.024	111.803	0	3.92478	11.0578	93.9326	-7.22169	0.998836
																										BCL2	100	117.877	113.012	0	4.88709	4.29815	95.8734	-4.86433	0.61235
																										BAD	100	114.946	115.992	0	7.31251	0	100.91	1.04604	0.487501
																										AIF	100	116.94	113.982	0	0.346271	3.74326	97.4705	-2.95794	0.272635
																										APAF-1	100	118.022	112.86	0	3.41386	4.24305	95.6263	-5.16194	0.510461
																										caspase 9	100	115.141	115.798	0	2.44854	4.82589	100.571	0.657644	0.484962
																										c-caspase 9	100	123.784	106.509	0	2.82062	3.21389	86.0443	-17.2749	0.402301
																										caspase 3	100	117.911	112.977	0	0.536744	2.24892	95.8154	-4.93404	0.185711
																										c-caspase 3	100	120.706	109.985	0	3.34163	1.42161	91.1186	-10.7204	0.317549
																										FASL	100	118.23	112.615	0	3.95277	3.10216	95.2929	-5.61502	0.470329
																										FAS	100	118.446	112.414	0	4.2141	4.77816	94.909	-6.03239	0.599485
																										FADD	100	116.755	114.171	0	0.662164	3.31832	97.7869	-2.58393	0.265366
																										FLIP	100	115.451	115.489	0	0	3.99419	100.033	0.0379187	0.266279
																										caspase 8	100	112.73	118.112	0	1.39829	4.55101	104.841	5.38137	0.39662
																										BID	100	117.086	113.831	0	5.39866	4.44666	97.2202	-3.25471	0.656355
																										CD20	100	115.392	115.548	0	5.47588	5.39706	100.136	0.156548	0
																										CD28	100	120.11	110.55	0	1.99142	2.40812	92.1625	-9.55903	0
																										cathepsin C	100	119.718	111.06	0	5.5512	5.65904	92.7675	-8.6586	0
																										cathepsin G	100	116.479	114.452	0	3.83433	6.67012	98.2601	-2.02657	0.700297
																										cathepsin K	100	116.611	114.318	0	4.10497	2.64081	98.0337	-2.29297	0.449718
																										IL-1	100	113.605	117.306	0	4.01547	9.30604	103.258	3.70144	0.888101
																										IL-6	100	120.439	110.277	0	2.5978	5.08414	91.563	-10.1615	0.51213
																										IL-10	100	119.319	111.489	0	5.3528	13.4803	93.4378	-7.8299	1.25554
																										IL-12	100	114.089	116.835	0	4.42771	2.5022	102.407	2.7466	0.461994
																										IL-28	100	116.101	114.836	0	2.47567	0.0602408	98.9106	-1.26486	0.16906
																																			0
																										0	non-coatd acrylamide beads without protein application	non-coated acrylamide beads	4HR-coated acrylamide beads
																										HIF-1α	100	115.722	115.218	0	0.374231	12.3159	99.5643	-0.50418	0.846011
																										PDGF-A	100	110.85	119.878	0	5.68515	3.52613	108.218	9.02776	0.614085
																										VEGF-A	100	113.675	117.232	0	2.83855	2.18837	103.141	3.55719	0.335128
																										VEGF-C	100	115.695	115.245	0	0.97113	0.520922	99.6116	-0.449351	0.0994701
																										angiogenin	100	116.06	114.878	0	2.70717	3.16233	98.9816	-1.18198	0.3913
																										CMG2	100	114.867	116.07	0	4.71349	4.30014	101.047	1.20267	0.600909
																										vWF	100	113.771	117.144	0	13.2494	8.29703	102.965	3.3729	1.43643
																										LYVE-1	100	117.615	113.283	0	5.00765	7.22321	96.3178	-4.33199	0.815391
																										FLT-4	100	111.784	119.042	0	4.22101	6.3602	106.493	7.25855	0.705414
																										ET-1	100	110.79	119.967	0	5.43443	3.05331	108.286	9.17687	0.565849
																										RANKL	100	111.832	118.997	0	6.39522	6.09789	106.407	7.16537	0.832875
																										osterix	100	113.244	117.654	0	2.28669	5.68813	103.894	4.40969	0.531655
																										OPG	100	110.496	120.238	0	4.3259	3.07363	108.817	9.74247	0.493302
																										osteopontin	100	109.145	121.457	0	3.15782	3.666	111.3	12.312	0.454921
																										osteonectin	100	116.19	114.745	0	1.28399	17.0644	98.7562	-1.44513	1.22323
																										osteocalcin	100	110.496	120.238	0	4.3259	3.07363	108.817	9.74247	0.493302
																										cathepsin K	100	116.611	114.318	0	4.10497	2.64081	98.0337	-2.29297	0.449718
																										CEA	100	116.421	114.511	0	2.75523	2.99477	98.36	-1.90932	0.383333
																										14 3 3	100	117.169	113.746	0	1.92259	3.8111	97.0787	-3.42284	0.382246
																										survivin	100	115.087	115.852	0	5.83172	1.71533	100.665	0.765293	0.503137
																										DMBT1	100	112.939	117.947	0	5.84412	3.53346	104.435	5.00874	0.625172
																										Muc1	100	111.557	119.255	0	4.152	2.55244	106.9	7.69772	0.446963
																										Muc4	100	116.498	114.433	0	0.15611	1.08845	98.2282	-2.06415	0.082971
																										HO-1	100	114.077	116.847	0	3.95311	2.12771	102.429	2.77001	0.405388
																										NOS-1	100	112.908	117.977	0	1.31971	0.12209	104.489	5.06898	0.0961199
																										HSP-27	100	114.481	116.451	0	5.40452	3.02556	101.721	1.97021	0.562005
																										HSP-70	100	116.681	114.247	0	1.59259	3.86271	97.9138	-2.4342	0.363686
																										HSP-90	100	116.588	114.34	0	3.40835	1.99006	98.0743	-2.24741	0.359894
																										GST-1	100	119.852	110.915	0	2.81013	2.90843	92.5428	-8.93757	0.381238
																										SOD-1	100	115.842	115.097	0	0.506794	0.864648	99.3567	-0.745255	0.0914295
																										TERT	100	115.9	115.039	0	5.236	0.101162	99.2573	-0.860825	0.355811
																										LC3	100	113.528	117.38	0	0.245534	1.8089	103.393	3.85212	0.136962
																										SVCT2	100	118.331	112.512	0	1.93906	1.24604	95.1201	-5.81915	0.21234
																										PGC-1α	100	118.233	112.639	0	7.00543	11.0968	95.2686	-5.59403	1.20682
		4HR induced protein expression	4HR binding rate
	PCNA	94.3951	102.669	PCNA						Cellular Proliferation
	MAX	94.409	106.534	MAX						0	control	8H	16H	24H	control STD	8H STD	16H STD	24H STD
	E2F-1	93.5586	106.705	E2F-1						β-actin	100	102.021	103.152	103.464	0	2.69218	2.73743	2.86166
	CDK4	94.7216	90.1617	CDK4						α-tubulin	100	101.452	102.059	105.003	0	3.84742	1.55926	4.06028
	p14	106.229	95.1373	p14						GAPDH	100	103.383	104.386	103.676	0	2.15271	1.4221	1.27594
	p15/p16	106.273	94.3677	p15/p16						PCNA	100	98.4113	94.3951	91.8062	0	1.98147	1.93261	1.43568
	cMyc	107.114	92.7531	cMyc						Ki-67	100	95.0247	94.1079	92.0835	0	2.01084	2.57095	1.85034
	Wnt1	99.4243	95.1496	Wnt1						MPM2	100	97.7893	93.4957	93.9792	0	1.67902	2.28809	2.98472
	APC	98.1519	93.4521	APC						PLK4	100	98.2839	99.068	100.536	0	3.07167	3.30242	2.98472
	KDM4D	94.4981	108.609	KDM4D						CDK4	100	98.0184	94.7216	95.485	0	2.60236	1.83512	2.17071
	MBD4	109.443	94.7511	MBD4						p14	100	107.633	106.229	106.226	0	2.65421	5.37176	4.45368
	ERβ	95.236	104.539	ERβ						p16	100	103.76	106.273	103.68	0	2.47121	2.47964	2.86693
	Muc1	94.9282	106.9	Muc1						p21	100	106.522	107.67	106.619	0	2.68285	1.70357	1.78264
	p-ERK	95.0156	105.084	p-ERK						p27	100	105.858	102.678	100.902	0	3.96487	3.28182	3.77296
	pAKT	95.6457	107.687	pAKT						lamin A/C	100	95.6593	91.2461	91.9905	0	2.59604	1.86709	2.82095
	PKC	95.782	112.553	PKC
	p-PKC	102.221	106.53	p-PKC						cMyc	100	105.449	107.114	99.5542	0	3.18925	2.77353	2.39827
	GADD45	95.6751	109.511	GADD45						MAX	100	99.835	94.409	98.0289	0	2.6985	2.5057	1.93172
	PDGF-A	101.331	108.218	PDGF-A						MAD	100	107.636	107.21	106.571	0	1.55309	2.42061	1.86337
	PLC-β2	94.9751	92.4142	PLC-β2
	IGFIIR	102.587	93.2116	IGFIIR						histone H1	100	108.878	101.502	93.8234	0	5.91335	7.53058	5.49418
	Met	107.689	92.1108	Met						KDM4-A	100	97.5909	94.4981	93.6338	0	2.08503	1.05537	2.10186
	HER2	102.463	94.4625	HER2						HDAC10	100	105.953	104.258	103.026	0	3.00089	4.14208	5.7916
	PGC-1α	106.064	95.2686	PGC-1α						DMAP1	100	104.591	111.087	109.607	0	2.19031	3.41448	2.79477
	p63	106.012	92.2097	p63						MBD4	100	101.306	109.443	105.19	0	2.29029	3.32798	3.15782
	TNFα	94.4981	117.2	TNFα						DNMT1	100	102.796	102.741	107.217	0	0.490256	0.689992	1.76104
	lysozyme	92.3016	108.911	lysozyme
	COX1	102.437	93.5761	COX1						DOHH	100	100.066	96.0659	92.9172	0	1.78558	2.80758	0.935879
	CD28	102.347	92.1625	CD28						DHS	100	99.1386	93.0716	94.5037	0	4.05617	3.49736	3.66968
	IL-6	88.4033	91.563	IL-6						eIF5A-1	100	97.606	92.0765	94.4281	0	4.28922	3.92034	3.64663
	IL-10	86.8279	93.4378	IL-10						eIF5A-2	100	94.9006	96.0621	99.1117	0	3.42697	4.07253	3.8869
	cathepsin C	94.5113	92.7675	cathepsin C						eIF2AK3	100	101.576	110.989	106.97	0	2.27988	1.90814	2.88743
	caspase 8	101.422	104.841	caspase 8
	BAX	112.993	97.0544	BAX						p53	100	109.517	116.008	111.973	0	3.17659	3.49299	4.03878
	c-caspase 9	106.267	86.0443	c-caspase 9						p21	100	106.522	107.67	106.619	0	2.68285	1.70357	1.78264
	c-caspase 3	103.894	91.1186	c-caspase 3						Rb-1	100	106.874	106.506	101.29	0	4.0115	2.64767	3.16748
	FLT-4	105.778	106.493	FLT-4						E2F-1	100	105.321	93.5586	95.5278	0	4.6079	4.2551	3.28697
	ET-1	102.964	108.286	ET-1						CDK4	100	98.0184	94.7216	95.485	0	2.60236	1.83512	2.17071
	RANKL	106.497	106.407	RANKL
	osteopontin	96.4981	111.3	osteopontin						Wnt1	100	94.1256	99.4243	101.645	0	3.00187	2.85452	4.15533
	osteocalcin	108.427	108.817	osteocalcin						β-catenin	100	104.519	106.188	107.072	0	2.52921	1.73051	2.2631
	GST-1	107.569	92.5428	GST-1						APC	100	98.9288	98.1519	96.0424	RAS	2.4935	2.89099	2.71339
	SVCT2	105.549	95.1201	SVCT2						snail	100	95.2541	87.2471	86.7186	0	3.89857	4.74716	4.34784
										TCF-1	100	90.3457	94.2857	99.0438	0	2.70133	3.016	3.13704
										GH	100	95.8006	95.3886	99.7186	0	4.76084	4.37153	3.17649
										GHRH	100	91.8341	95.3117	97.9056	0	2.67872	2.34481	3.12375
										ERβ	100	97.0682	95.236	91.3246	0	3.11353	4.67326	3.66994
										FGF-1	100	104.19	98.7549	97.7258	0	2.00435	2.0275	2.69782
										FGF-2	100	105.873	104.745	99.5313	0	1.29227	1.37902	3.19152
										PDGF-A	100	101.237	101.331	104.263	0	2.45323	2.57424	3.39948
										IGF-1	100	102.472	103.092	103.451	0	1.54755	1.54345	0.987789
										IGFIIR	100	104.745	102.587	100.692	0	4.44913	4.16684	3.13333
										HGF	100	99.8468	103.612	98.7291	0	2.92303	2.78597	3.17536
										Met	100	100.84	107.689	104.18	0	0.863543	2.1776	2.91578
										TGF-β1	100	104.094	103.905	105.528	0	4.01567	2.43173	2.78571
										TGF-β2	100	106.708	106.701	111.619	0	1.73448	1.52361	2.56149
										SMAD4	100	100.547	102.007	103.54	0	3.11164	2.76523	3.55399
										HER1	100	101.763	103.524	99.4738	0	4.16458	5.11583	3.83529
										HER2	100	99.7031	102.463	97.1481	0	3.71369	2.6922	3.34199
										Insulin	100	105.044	105.256	105.617	0	3.12525	4.34687	6.34368
										KRAS	100	88.8463	90.1736	89.6691	0	3.12811	2.34567	2.95277
										NRAS	100	92.612	87.8391	91.1914	0	3.73606	4.16007	3.91217
										RAF-B	100	91.9554	86.6463	86.5924	0	3.50915	3.54052	2.50927
										STAT3	100	92.3663	91.5559	90.4314	0	2.76273	1.74287	2.27054
										SOS-1	100	95.7721	96.9759	99.4558	0	2.31867	1.85041	2.76675
										SOS-2	100	98.6672	97.6033	95.8537	0	1.04961	1.46244	2.80418
										ERK1	100	94.0829	96.3775	96.5111	0	3.64174	4.10591	4.00981
										p-ERK	100	97.8527	95.0156	96.759	0	2.85395	2.17849	1.89798
										JNK-1	100	93.1	94.8897	93.8925	0	4.03993	3.93051	3.91057
										Rab	100	97.7726	99.2066	100.954	0	1.51651	1.67521	2.832
										PKC	100	96.4861	95.782	97.0082	0	3.51266	2.97045	3.2224
										p-PKC	100	105.025	102.221	98.0564	0	3.8591	3.43315	3.45311
										AP-1	100	103.211	101.972	100.324	0	4.06748	3.80916	3.60749
										SP-1	100	100.376	100.029	101.623	0	1.67935	2.66447	3.19891
										SP-3	100	104.897	106.315	108.051	0	2.11297	1.04723	2.54732
										JAK2	100	107.524	107.188	110.806	0	2.14221	1.75579	2.1342
										AMPK	100	95.4329	93.4419	98.8873	0	3.88546	1.67521	2.832
										IL-1	100	97.087	95.0393	93.6575	0	2.87198	2.90871	3.1156
										NFkB	100	95.3283	94.4423	98.1862	0	2.78942	3.20649	2.71728
										p38	100	94.9948	98.7635	98.5792	0	2.55077	1.36452	2.2026
										p-p38	100	91.9696	94.432	95.2517	0	1.77552	2.57754	1.74743
										ERK1	100	94.0829	96.3775	96.5111	0	3.64174	4.10591	4.00981
										p-ERK	100	97.8527	95.0156	96.759	0	2.85395	2.17849	1.89798
										GADD45	100	98.0713	95.6751	95.4264	0	3.73636	4.67227	4.68557
										MDR	100	93.5079	92.0641	91.5159	0	1.27953	1.74311	2.07495
										AMPK	100	95.4329	93.4419	98.8873	0	3.88546	3.04838	3.23465
										mTOR	100	96.5221	95.2817	91.1505	0	3.10781	3.5821	4.01853
										IKK	100	103.008	102.131	99.8587	0	4.74022	2.10785	3.11365
										NRF-2	100	102.261	101.578	98.5361	0	2.39845	2.38882	2.33422
										LC3	100	99.2139	100.737	104.665	0	2.04474	1.87161	1.98533
										TGase-2	100	96.4968	94.6766	95.7908	0	1.58255	2.39174	1.96782
										PLC-β2	100	97.2909	94.9751	92.9929	0	3.33248	3.48068	3.51557
										pAKT1/2/3	100	93.1511	95.6457	98.1546	0	3.92263	2.7554	2.96644
										PI3K	100	97.5333	95.602	98.5495	0	4.23456	2.37368	3.37611
										PKC	100	96.4861	95.782	97.0082	0	3.51266	2.97045	3.2224
										p-PKC	100	105.025	102.221	98.0564	0	3.8591	3.43315	3.45311
										FAK	100	104.186	106.885	111.889	0	1.4759	1.37267	1.09652
										HSP-27	100	100.441	100.046	97.1876	0	0.888495	1.23292	2.96605
										HSP-70	100	103.338	102.597	98.9072	0	1.88879	3.8396	1.54979
										HSP-90	100	94.1505	97.3037	102.627	0	3.00228	1.63068	4.88252
										p63	100	104.143	106.012	107.392	0	3.44591	1.83462	2.34196
										caveolin	100	102.217	110.947	112.322	0	3.02288	2.62195	2.82458
										HO-1	100	105.055	106.192	111.355	0	3.3629	4.0414	4.64418
										PGC-1a	100	101.839	106.064	111.567	0	2.49307	3.03273	1.82831
											100	102.07	105.549	107.211	0	1.08792	0.608104	0.404194
										TNFα	100	92.3516	94.4981	100.316	0	1.97663	1.09996	1.88466
										IL-1	100	97.087	95.0393	93.6575	0	2.87198	2.90871	3.1156
										IL-6	100	97.4799	88.4033	88.8338	0	3.25323	2.46319	3.50212
										IL-8	100	95.4433	91.8532	92.9587	0	1.98188	2.45777	1.91479
										IL-10	100	99.0844	86.8279	81.6384	0	2.62067	1.74135	1.70137
										IL-28	100	94.012	87.3336	92.2541	0	2.18485	3.52882	1.79165
										LTA4H	100	96.2976	97.1111	97.5652	0	3.89	4.30253	5.75198
										CD20	100	95.7255	94.2901	92.3569	0	4.49734	4.77469	2.40177
										cathepsin C	100	92.1348	94.5113	96.703	0	2.72852	1.56177	2.26193
										cathepsin G	100	96.5673	89.497	86.7705	0	4.77229	2.51383	3.31247
										cathepsin K	100	95.8059	93.1389	88.804	0	4.05919	3.88625	3.53851
										α1-AT	100	99.7111	89.9093	90.7285	0	4.6164	4.55784	4.11349
										lysozyme	100	90.9798	92.3016	93.7483	0	3.71009	2.4361	3.87127
										IL-12	100	104.429	105.953	101.23	0	1.25638	1.96147	1.10416
										CD3	100	102.73	107.015	108.005	0	3.44823	3.19558	2.78993
										CD28	100	98.434	102.347	105.227	0	4.31145	4.38891	3.8392
										CD31	100	108.975	102.812	99.5729	0	2.02705	2.26057	2.92496
										CD40	100	102.269	101.918	103.293	0	4.16561	3.29398	3.48127
										CD56	100	112.764	101.931	97.0093	0	3.59921	4.40586	3.49231
										CD99	100	99.5205	101.18	103.484	0	1.83577	2.00226	1.87935
										CD80	100	101.721	104.711	104.705	0	4.47214	3.08389	4.78557
										CD34	100	108.781	112.91	116.408	0	2.01214	1.99372	2.51335
										CD68	100	104.138	111.76	105.766	0	1.43251	1.70088	0.520256
										M-CSF	100	105.625	115.398	113.57	0	2.12599	2.63474	3.65221
										MMP-1	100	111.797	106.591	103.312	0	3.1247	3.26189	3.27884
										MMP-2	100	103.838	104.443	96.8664	0	2.50183	2.73692	1.93485
										MMP-3	100	101.028	104.079	103.476	0	3.04395	1.77949	2.21012
										MMP-9	100	107.604	106.788	108.159	0	3.06388	3.47902	3.3322
										MMP-10	100	102.211	112.452	109.235	0	2.27812	1.74519	3.09838								#REF!				0
										MMP-12	100	103.851	111.139	105.975	0	0.99983	2.84199	0.937809								#REF!				0
										TIMP-1	100	104.982	105.991	104.628	0	1.90839	3.11322	1.39287								#REF!				0
										TIMP-2	100	100.948	101.461	101.35	0	1.35701	0.469525	0.920284								#REF!				0
										CXCR4	100	104.404	102.763	102.392	0	2.22922	2.85992	1.05296								#REF!				0
										COX1	100	99.1038	102.437	98.2863	0	1.54421	1.9388	1.5054								#REF!				0
										COX2	100	102.189	100.657	102.733	0	1.38125	2.28435	2.16863								#REF!				0
										TGF-β1	100	104.094	103.905	105.528	0	4.01567	2.43173	2.78571								#REF!				0
										TGF-β2	100	106.708	106.701	111.619	0	1.73448	1.52361	2.56149
										integrin-α5	100	106.015	108.999	109.797	0	2.56689	4.60573	4.65792
										LL-37	100	100.665	108.139	107.066	0	1.86817	2.00983	1.43396
										p53	100	109.517	116.008	111.973	0	3.17659	3.49299	4.03878
										BAD	100	100.906	105.609	112.095	0	2.57045	2.63952	1.95718
										BID	100	99.7854	102.37	100.82	0	3.3169	1.32753	1.46194
										BAK	100	102.289	105.106	114.276	0	3.44356	3.60924	4.55458
										PUMA	100	101.292	102.257	103.625	0	1.63658	1.8593	1.33648
										NOXA	100	101.427	106.246	108.213	0	3.50106	4.72239	2.03775
										BAX	100	104.768	112.993	121.312	0	1.83436	1.11007	2.52073
										APAF-1	100	103.664	104.147	111.479	0	1.9671	1.28742	1.13085
										caspase 9	100	100.292	105.661	107.025	0	1.7952	2.13799	2.41216
										c-caspase 9	100	105.073	106.267	108.012	0	3.49637	2.61616	2.41712
										caspase 3	100	101.306	105.807	108.241	0	3.10992	2.63295	4.12167
										c-caspase 3	100	100.286	103.894	106.374	0	3.58016	4.46891	3.6067
										AIF	100	102.679	107.314	116.694	0	2.26563	1.93693	2.18872
										PARP	100	108.142	111.824	115.1	0	2.72595	1.85035	2.55349
										c-PARP	100	102.628	105.504	110.927	0	2.02621	1.68091	1.70443
										BCL2	100	108.036	102.68	99.4026	0	3.91378	4.6196	2.63173
										MDM2	100	105.973	102.409	105.423	0	3.27991	5.34522	5.08183
										ATM	100	107.768	110.091	115.719	0	1.40372	2.79295	0.957327
										FASL	100	102.539	97.5439	97.2343	0	3.95982	2.53169	3.14124
										FAS	100	97.0414	99.847	96.3845	0	1.84693	2.31553	1.70663
										FADD	100	95.3009	96.6483	95.989	0	2.61022	3.26489	2.26378
										FLIP	100	3	103.355	110.03	0	2.4329	1.2968	3.15469
										BID	100	99.7854	102.37	100.82	0	3.3169	1.32753	1.46194
										caspase 8	100	102.723	101.422	99.4028	0	2.59554	3.43112	2.16306
										caspase 3	100	100.733	104.595	105.342	0	2.61796	2.08711	2.83709
										c-caspase 3	100	100.286	103.894	106.374	0	3.58016	4.46891	3.6067
										HIF-1α	100	98.4918	101.113	99.3937	0	1.67519	2.05808	2.15549
										VEGF-A	100	102.691	104.274	102.326	0	3.74985	3.40164	3.10706
										VEGF-C	100	101.506	101.759	96.9859	0	2.65476	3.12721	2.37799
										VEGFR	100	104.223	101.178	101.765	0	1.78625	3.14922	0.334515
										vWF	100	106.396	97.7704	94.3671	0	3.41703	2.32899	2.69337
										CMG2	100	109.428	106.693	103.898	0	2.0117	4.47813	2.70864
										angiogenin	100	102.815	107.584	103.975	0	1.14063	1.76959	3.51207
										LYVE-1	100	108.361	104.287	97.2806	0	3.57882	0.877795	2.6752
										FLT-4	100	104.299	105.778	107.337	0	3.13767	2.49552	1.66886
										CD31	100	108.028	101.918	98.7073	0	1.58689	1.82041	2.4848
										MMP-2	100	103.838	104.443	96.8664	0	2.50183	2.73692	1.93485
										MMP-9	100	107.604	106.788	108.159	0	3.06388	3.47902	3.3322
										MMP-10	100	102.211	112.452	109.235	0	2.27812	1.74519	3.09838
										plasminogen	100	110.516	114.737	113.625	0	2.30658	2.23945	3.98391
										PAI-1	100	105.26	105.935	108.835	0	2.62285	4.06079	4.19903
										leptin	100	104.512	108.748	106.824	0	1.36673	3.7752	2.17499
										FGF-1	100	104.19	98.7549	97.7258	0	2.00435	2.0275	2.69782
										FGF-2	100	105.873	104.745	99.5313	0	1.29227	1.37902	3.19152
										PDGF-A	100	102.125	102.17	106.398	0	3.65628	3.86542	3.69446
										ET-1	100	103.696	102.964	102.213	0	7.24514	5.94781	6.86618
										OPG	100	91.3876	92.5822	95.0938	0	4.70169	2.99729	5.0116
										RANKL	100	102.034	106.497	101.181	0	3.63748	4.42599	4.56843
										osteocalcin	100	104.296	108.427	106.022	0	1.98225	1.93625	3.48463
										BMP-2	100	100.663	97.5827	100.864	0	3.74381	5.90936	5.6285
										BMP-4	100	100.032	98.9545	101.118	0	1.17163	0.364718	0.502068
										ALP	100	92.5874	95.0632	100.812	0	4.19978	5.13043	3.76065
										osteopontin	100	96.7577	96.4981	97.2012	0	4.62237	4.972	2.94316
										osteonectin	100	97.2147	96.2471	95.9267	0	6.56534	5.57003	6.28185
										HSP-90	100	95.0552	99.5802	103.623	0	2.81343	1.62122	1.41763
										RUNX2	100	99.3268	100.038	99.9873	0	1.54292	3.63344	1.25154
										osterix	100	93.8209	91.3031	90.6714	0	4.39282	2.78658	2.8601
										cathepsin K	100	90.5421	89.6925	86.7553	0	1.11391	2.0543	1.94319
										HO-1	100	105.055	106.192	111.355	0	3.3629	4.0414	4.64418
										GST-1	100	101.208	107.569	114.3	0	4.32723	2.83324	4.32948
										SOD-1	100	112.216	109.4	107.428	0	2.92682	4.0662	3.28573
										PGC-1a	100	101.839	106.064	111.567	0	2.49307	3.03273	1.82831
										NOS-1	100	96.3711	101.389	106.558	0	2.78625	0.871279	1.96651
										LC3	100	99.2139	100.737	104.665	0	2.04474	1.87161	1.98533
										NRF-2	100	102.261	101.578	98.5361	0	2.39845	2.38882	2.33422
										SVCT2	100	102.07	105.549	107.211	0	1.08792	0.608104	0.404194
										PTEN	100	102.491	110.396	105.694	0	7.17163	3.88357	2.95294
										DMBT1	100	98.9456	97.308	97.3854	0	3.71761	2.46281	2.81516
										pAKT1/2/3	100	93.1511	95.6457	98.1546	0	3.92263	2.7554	2.96644
										survivin	100	98.5907	95.5384	98.5623	0	3.22887	3.79279	3.74592
										Muc1	100	94.7933	94.9282	92.9442	0	1.74203	3.44603	1.70929
										Muc4	100	101.114	95.1916	93.7948	0	2.4014	2.61276	1.8446
										CEA	100	93.6166	100.528	105.376	0	2.88845	3.07936	4.34942
										maspin	100	101.871	102.423	104.164	0	0.505308	1.77341	0.48466
										14 3 3	100	102.508	106.642	103.323	0	2.45053	3.86138	3.10835
										TERT	100	105.729	105.175	106.412	0	10.084	8.59703	9.35216
										BRCA1	100	105.24	108.003	113.235	0	2.79459	3.368	2.69316
										BRCA2	100	106.122	109.637	112.51	0	2.19074	1.35347	2.46288
										MBD4	100	101.299	107.896	102.025	0	2.27717	3.347	2.91017
										NF-1	100	105.757	110.191	108.443	0	0.582086	2.44955	1.30814
										ATM	100	107.768	110.091	115.719	0	1.40372	2.79295	0.957327
